# Supplementary material for: Integrative multi-omics and preclinical analyses identify miR-4776-5p as a prognostic radiosensitizer for patients undergoing radiotherapy for head-and-neck cancer
Source: Discov Oncol. 2025 Oct 28;16:1979. doi: 10.1007/s12672-025-03784-6 (PMC12569267; doi:10.1007/s12672-025-03784-6)
Supplement: Supplementary file 2 [file 12672_2025_3784_MOESM2_ESM.xlsx]

## Sheet: Table S1
Table S1. Candidate target genes of hsa-miR-4776-5p and their expression correlation.
microRNA	Ensembl gene ID	Gene symbol	Validated interactions	Number of prediction tools	Spearman coefficient	Spearman p-value
hsa-miR-4776-5p	ENSG00000001497	LAS1L	No	2	-0.274513	0.00241192
hsa-miR-4776-5p	ENSG00000002746	HECW1	No	1	-0.268101	0.00307079
hsa-miR-4776-5p	ENSG00000002933	TMEM176A	No	2	-0.232937	0.010458
hsa-miR-4776-5p	ENSG00000004059	ARF5	No	3	-0.292374	0.00119367
hsa-miR-4776-5p	ENSG00000005073	HOXA11	No	1	-0.199663	0.0287889
hsa-miR-4776-5p	ENSG00000005075	POLR2J	No	2	-0.221844	0.0148848
hsa-miR-4776-5p	ENSG00000005381	MPO	No	1	-0.253516	0.00520845
hsa-miR-4776-5p	ENSG00000005981	ASB4	No	1	-0.194042	0.0337034
hsa-miR-4776-5p	ENSG00000006327	TNFRSF12A	No	1	-0.204947	0.0247379
hsa-miR-4776-5p	ENSG00000006638	TBXA2R	No	2	-0.38861	1.15e-05
hsa-miR-4776-5p	ENSG00000006757	PNPLA4	No	1	-0.195791	0.0321035
hsa-miR-4776-5p	ENSG00000007080	CCDC124	No	4	-0.297135	0.000981952
hsa-miR-4776-5p	ENSG00000008256	CYTH3	No	6	-0.197031	0.0310081
hsa-miR-4776-5p	ENSG00000008853	RHOBTB2	No	1	-0.19787	0.0302854
hsa-miR-4776-5p	ENSG00000008988	RPS20	No	1	-0.255291	0.00489157
hsa-miR-4776-5p	ENSG00000009830	POMT2	No	2	-0.324059	0.000305407
hsa-miR-4776-5p	ENSG00000011028	MRC2	No	2	-0.213581	0.0191671
hsa-miR-4776-5p	ENSG00000011083	SLC6A7	No	2	-0.25277	0.00534683
hsa-miR-4776-5p	ENSG00000011132	APBA3	No	1	-0.196424	0.03154
hsa-miR-4776-5p	ENSG00000011347	SYT7	No	2	-0.249321	0.00603097
hsa-miR-4776-5p	ENSG00000011478	QPCTL	No	6	-0.264224	0.00354389
hsa-miR-4776-5p	ENSG00000012061	ERCC1	No	1	-0.212925	0.0195486
hsa-miR-4776-5p	ENSG00000013374	NUB1	No	4	-0.192614	0.0350593
hsa-miR-4776-5p	ENSG00000013561	RNF14	No	6	-0.209217	0.0218303
hsa-miR-4776-5p	ENSG00000015676	NUDCD3	No	2	-0.220399	0.0155676
hsa-miR-4776-5p	ENSG00000018280	SLC11A1	No	3	-0.253185	0.00526945
hsa-miR-4776-5p	ENSG00000022277	RTFDC1	No	3	-0.213054	0.0194728
hsa-miR-4776-5p	ENSG00000023902	PLEKHO1	No	1	-0.267071	0.00319066
hsa-miR-4776-5p	ENSG00000026652	AGPAT4	No	4	-0.183538	0.0447927
hsa-miR-4776-5p	ENSG00000027847	B4GALT7	No	1	-0.304408	0.000724025
hsa-miR-4776-5p	ENSG00000027869	SH2D2A	No	6	-0.3177	0.000406431
hsa-miR-4776-5p	ENSG00000029559	IBSP	No	1	-0.240778	0.00807124
hsa-miR-4776-5p	ENSG00000030110	BAK1	No	2	-0.192418	0.0352492
hsa-miR-4776-5p	ENSG00000034510	TMSB10	No	1	-0.296979	0.000988314
hsa-miR-4776-5p	ENSG00000035862	TIMP2	No	6	-0.179469	0.0498369
hsa-miR-4776-5p	ENSG00000036530	CYP46A1	No	1	-0.262511	0.00377299
hsa-miR-4776-5p	ENSG00000037241	RPL26L1	No	1	-0.208744	0.0221371
hsa-miR-4776-5p	ENSG00000037280	FLT4	No	2	-0.191012	0.0366346
hsa-miR-4776-5p	ENSG00000038427	VCAN	No	1	-0.200552	0.0280702
hsa-miR-4776-5p	ENSG00000038945	MSR1	No	2	-0.232044	0.0107655
hsa-miR-4776-5p	ENSG00000040487	PQLC2	No	1	-0.232705	0.0105372
hsa-miR-4776-5p	ENSG00000040608	RTN4R	No	1	-0.244212	0.0071874
hsa-miR-4776-5p	ENSG00000041988	THAP3	No	3	-0.277293	0.00216827
hsa-miR-4776-5p	ENSG00000042493	CAPG	No	1	-0.188817	0.0388898
hsa-miR-4776-5p	ENSG00000042753	AP2S1	No	1	-0.212992	0.0195093
hsa-miR-4776-5p	ENSG00000044574	HSPA5	No	1	-0.249892	0.00591257
hsa-miR-4776-5p	ENSG00000046647	GEMIN8	No	2	-0.287774	0.00143701
hsa-miR-4776-5p	ENSG00000048545	GUCA1A	No	2	-0.262881	0.00372239
hsa-miR-4776-5p	ENSG00000049192	ADAMTS6	No	3	-0.224361	0.0137582
hsa-miR-4776-5p	ENSG00000050130	JKAMP	No	1	-0.238117	0.00882084
hsa-miR-4776-5p	ENSG00000052850	ALX4	No	2	-0.255005	0.00494137
hsa-miR-4776-5p	ENSG00000053371	AKR7A2	No	2	-0.226088	0.0130288
hsa-miR-4776-5p	ENSG00000055955	ITIH4	No	1	-0.207843	0.0227322
hsa-miR-4776-5p	ENSG00000057019	DCBLD2	No	1	-0.225762	0.0131638
hsa-miR-4776-5p	ENSG00000058335	RASGRF1	No	2	-0.226306	0.0129389
hsa-miR-4776-5p	ENSG00000059377	TBXAS1	No	3	-0.208235	0.0224713
hsa-miR-4776-5p	ENSG00000059378	PARP12	No	2	-0.246117	0.00673497
hsa-miR-4776-5p	ENSG00000059804	SLC2A3	No	1	-0.230059	0.0114783
hsa-miR-4776-5p	ENSG00000064225	ST3GAL6	No	1	-0.268699	0.00300313
hsa-miR-4776-5p	ENSG00000065427	KARS	No	1	-0.220474	0.0155312
hsa-miR-4776-5p	ENSG00000065978	YBX1	No	1	-0.28462	0.0016291
hsa-miR-4776-5p	ENSG00000067191	CACNB1	No	2	-0.189272	0.0384129
hsa-miR-4776-5p	ENSG00000067798	NAV3	No	4	-0.184484	0.0436831
hsa-miR-4776-5p	ENSG00000067829	IDH3G	No	1	-0.26923	0.00294417
hsa-miR-4776-5p	ENSG00000068028	RASSF1	No	1	-0.269917	0.00286943
hsa-miR-4776-5p	ENSG00000070371	CLTCL1	No	1	-0.18643	0.0414731
hsa-miR-4776-5p	ENSG00000070404	FSTL3	No	1	-0.291246	0.00124963
hsa-miR-4776-5p	ENSG00000070495	JMJD6	No	6	-0.216967	0.0172982
hsa-miR-4776-5p	ENSG00000070808	CAMK2A	No	4	-0.198374	0.029858
hsa-miR-4776-5p	ENSG00000070814	TCOF1	No	5	-0.224945	0.0135074
hsa-miR-4776-5p	ENSG00000071082	RPL31	No	1	-0.330239	0.000229947
hsa-miR-4776-5p	ENSG00000071282	LMCD1	No	1	-0.198669	0.0296107
hsa-miR-4776-5p	ENSG00000071553	ATP6AP1	No	1	-0.227292	0.0125402
hsa-miR-4776-5p	ENSG00000071889	FAM3A	No	1	-0.224089	0.0138763
hsa-miR-4776-5p	ENSG00000072110	ACTN1	No	1	-0.182981	0.0454578
hsa-miR-4776-5p	ENSG00000072682	P4HA2	No	1	-0.234195	0.0100376
hsa-miR-4776-5p	ENSG00000072958	AP1M1	No	3	-0.331318	0.000218687
hsa-miR-4776-5p	ENSG00000073008	PVR	No	5	-0.211167	0.0206034
hsa-miR-4776-5p	ENSG00000073712	FERMT2	No	1	-0.217748	0.0168904
hsa-miR-4776-5p	ENSG00000074660	SCARF1	No	2	-0.195139	0.0326918
hsa-miR-4776-5p	ENSG00000075142	SRI	No	1	-0.273871	0.00247164
hsa-miR-4776-5p	ENSG00000075223	SEMA3C	No	1	-0.245881	0.00678972
hsa-miR-4776-5p	ENSG00000075234	TTC38	No	1	-0.200123	0.0284145
hsa-miR-4776-5p	ENSG00000075239	ACAT1	No	1	-0.275562	0.00231725
hsa-miR-4776-5p	ENSG00000075618	FSCN1	No	1	-0.206928	0.0233501
hsa-miR-4776-5p	ENSG00000077463	SIRT6	No	4	-0.211528	0.0203826
hsa-miR-4776-5p	ENSG00000077522	ACTN2	No	1	-0.188975	0.0387229
hsa-miR-4776-5p	ENSG00000077549	CAPZB	No	1	-0.230978	0.0111433
hsa-miR-4776-5p	ENSG00000078053	AMPH	No	1	-0.26505	0.00343789
hsa-miR-4776-5p	ENSG00000078369	GNB1	No	1	-0.300134	0.00086685
hsa-miR-4776-5p	ENSG00000078808	SDF4	No	2	-0.235105	0.00974275
hsa-miR-4776-5p	ENSG00000079150	FKBP7	No	1	-0.233066	0.0104141
hsa-miR-4776-5p	ENSG00000079332	SAR1A	No	6	-0.268494	0.00302621
hsa-miR-4776-5p	ENSG00000080573	COL5A3	No	3	-0.224834	0.013555
hsa-miR-4776-5p	ENSG00000081087	OSTM1	No	1	-0.190057	0.0376016
hsa-miR-4776-5p	ENSG00000082068	WDR70	No	1	-0.203965	0.0254513
hsa-miR-4776-5p	ENSG00000083444	PLOD1	No	3	-0.43978	5.02e-07
hsa-miR-4776-5p	ENSG00000084072	PPIE	No	2	-0.308228	0.000615015
hsa-miR-4776-5p	ENSG00000084623	EIF3I	No	1	-0.193381	0.034325
hsa-miR-4776-5p	ENSG00000085063	CD59	No	2	-0.195465	0.0323965
hsa-miR-4776-5p	ENSG00000086061	DNAJA1	No	2	-0.2677	0.003117
hsa-miR-4776-5p	ENSG00000086717	PPEF1	No	1	-0.329364	0.000239458
hsa-miR-4776-5p	ENSG00000086730	LAT2	No	1	-0.213099	0.0194467
hsa-miR-4776-5p	ENSG00000086991	NOX4	No	1	-0.249156	0.00606558
hsa-miR-4776-5p	ENSG00000087116	ADAMTS2	No	2	-0.187817	0.0399545
hsa-miR-4776-5p	ENSG00000087245	MMP2	No	1	-0.215365	0.0181615
hsa-miR-4776-5p	ENSG00000087460	GNAS	No	2	-0.182293	0.0462886
hsa-miR-4776-5p	ENSG00000088356	PDRG1	No	1	-0.197428	0.0306642
hsa-miR-4776-5p	ENSG00000088543	C3orf18	No	2	-0.274817	0.00238417
hsa-miR-4776-5p	ENSG00000088766	CRLS1	No	4	-0.224361	0.0137582
hsa-miR-4776-5p	ENSG00000088827	SIGLEC1	No	1	-0.192145	0.035514
hsa-miR-4776-5p	ENSG00000088832	FKBP1A	No	2	-0.22043	0.0155526
hsa-miR-4776-5p	ENSG00000088882	CPXM1	No	1	-0.263269	0.00367001
hsa-miR-4776-5p	ENSG00000089116	LHX5	No	1	-0.195097	0.0327303
hsa-miR-4776-5p	ENSG00000089289	IGBP1	No	1	-0.272416	0.00261181
hsa-miR-4776-5p	ENSG00000089327	FXYD5	No	1	-0.238884	0.00859859
hsa-miR-4776-5p	ENSG00000089685	BIRC5	No	2	-0.216686	0.0174471
hsa-miR-4776-5p	ENSG00000090097	PCBP4	No	1	-0.306987	0.000648642
hsa-miR-4776-5p	ENSG00000090263	MRPS33	No	1	-0.241646	0.00783911
hsa-miR-4776-5p	ENSG00000090273	NUDC	No	1	-0.198008	0.0301676
hsa-miR-4776-5p	ENSG00000090487	SPG21	No	1	-0.20376	0.0256026
hsa-miR-4776-5p	ENSG00000090971	NAT14	No	1	-0.287752	0.0014383
hsa-miR-4776-5p	ENSG00000091664	SLC17A6	No	1	-0.19648	0.0314905
hsa-miR-4776-5p	ENSG00000091947	TMEM101	No	1	-0.235101	0.00974417
hsa-miR-4776-5p	ENSG00000092020	PPP2R3C	No	1	-0.213893	0.0189878
hsa-miR-4776-5p	ENSG00000092208	GEMIN2	No	1	-0.248197	0.00627022
hsa-miR-4776-5p	ENSG00000092607	TBX15	No	2	-0.225927	0.0130952
hsa-miR-4776-5p	ENSG00000093183	SEC22C	No	1	-0.214419	0.0186887
hsa-miR-4776-5p	ENSG00000095906	NUBP2	No	1	-0.182325	0.0462505
hsa-miR-4776-5p	ENSG00000096384	HSP90AB1	No	1	-0.24029	0.00820435
hsa-miR-4776-5p	ENSG00000099203	TMED1	No	1	-0.226864	0.0127121
hsa-miR-4776-5p	ENSG00000099385	BCL7C	No	2	-0.24539	0.00690461
hsa-miR-4776-5p	ENSG00000099804	CDC34	No	1	-0.332019	0.000211658
hsa-miR-4776-5p	ENSG00000099899	TRMT2A	No	4	-0.201538	0.0272911
hsa-miR-4776-5p	ENSG00000099901	RANBP1	No	1	-0.287448	0.00145585
hsa-miR-4776-5p	ENSG00000099904	ZDHHC8	No	3	-0.204692	0.024921
hsa-miR-4776-5p	ENSG00000099917	MED15	No	2	-0.226538	0.0128441
hsa-miR-4776-5p	ENSG00000099949	LZTR1	No	1	-0.250004	0.00588969
hsa-miR-4776-5p	ENSG00000099957	P2RX6	No	1	-0.279069	0.00202452
hsa-miR-4776-5p	ENSG00000099977	DDT	No	1	-0.294137	0.00111087
hsa-miR-4776-5p	ENSG00000099985	OSM	No	3	-0.203162	0.0260479
hsa-miR-4776-5p	ENSG00000099999	RNF215	No	1	-0.275861	0.00229088
hsa-miR-4776-5p	ENSG00000100003	SEC14L2	No	4	-0.195023	0.0327975
hsa-miR-4776-5p	ENSG00000100028	SNRPD3	No	2	-0.199833	0.0286497
hsa-miR-4776-5p	ENSG00000100029	PES1	No	1	-0.267945	0.00308869
hsa-miR-4776-5p	ENSG00000100075	SLC25A1	No	2	-0.182325	0.0462505
hsa-miR-4776-5p	ENSG00000100124	ANKRD54	No	1	-0.224753	0.0135893
hsa-miR-4776-5p	ENSG00000100196	KDELR3	No	1	-0.279417	0.00199738
hsa-miR-4776-5p	ENSG00000100216	TOMM22	No	1	-0.203251	0.025981
hsa-miR-4776-5p	ENSG00000100296	THOC5	No	1	-0.237497	0.00900413
hsa-miR-4776-5p	ENSG00000100299	ARSA	No	2	-0.23871	0.00864855
hsa-miR-4776-5p	ENSG00000100302	RASD2	No	1	-0.215834	0.0179053
hsa-miR-4776-5p	ENSG00000100348	TXN2	No	1	-0.256295	0.00472011
hsa-miR-4776-5p	ENSG00000100372	SLC25A17	No	5	-0.305243	0.0006988
hsa-miR-4776-5p	ENSG00000100380	ST13	No	1	-0.293807	0.00112597
hsa-miR-4776-5p	ENSG00000100401	RANGAP1	No	2	-0.200636	0.0280025
hsa-miR-4776-5p	ENSG00000100416	TRMU	No	4	-0.265116	0.00342955
hsa-miR-4776-5p	ENSG00000100417	PMM1	No	1	-0.229175	0.0118085
hsa-miR-4776-5p	ENSG00000100442	FKBP3	No	2	-0.215102	0.0183069
hsa-miR-4776-5p	ENSG00000100564	PIGH	No	1	-0.196192	0.0317454
hsa-miR-4776-5p	ENSG00000100568	VTI1B	No	1	-0.202087	0.0268655
hsa-miR-4776-5p	ENSG00000100591	AHSA1	No	1	-0.308277	0.000613718
hsa-miR-4776-5p	ENSG00000100605	ITPK1	No	5	-0.188928	0.0387725
hsa-miR-4776-5p	ENSG00000100836	PABPN1	No	1	-0.197049	0.0309926
hsa-miR-4776-5p	ENSG00000100968	NFATC4	No	3	-0.217779	0.0168742
hsa-miR-4776-5p	ENSG00000101000	PROCR	No	1	-0.224869	0.0135397
hsa-miR-4776-5p	ENSG00000101132	PFDN4	No	1	-0.285369	0.00158145
hsa-miR-4776-5p	ENSG00000101150	TPD52L2	No	1	-0.326375	0.000274788
hsa-miR-4776-5p	ENSG00000101189	MRGBP	No	3	-0.279805	0.00196749
hsa-miR-4776-5p	ENSG00000101198	NKAIN4	No	1	-0.255222	0.00490359
hsa-miR-4776-5p	ENSG00000101199	ARFGAP1	No	2	-0.407386	3.88e-06
hsa-miR-4776-5p	ENSG00000101220	C20orf27	No	1	-0.226543	0.0128423
hsa-miR-4776-5p	ENSG00000101224	CDC25B	No	1	-0.206419	0.0236999
hsa-miR-4776-5p	ENSG00000101246	ARFRP1	No	2	-0.218105	0.0167067
hsa-miR-4776-5p	ENSG00000101294	HM13	No	2	-0.201962	0.0269618
hsa-miR-4776-5p	ENSG00000101363	MANBAL	No	1	-0.201288	0.0274867
hsa-miR-4776-5p	ENSG00000101439	CST3	No	1	-0.240062	0.00826708
hsa-miR-4776-5p	ENSG00000101444	AHCY	No	3	-0.184377	0.0438076
hsa-miR-4776-5p	ENSG00000101473	ACOT8	No	5	-0.210198	0.021205
hsa-miR-4776-5p	ENSG00000101825	MXRA5	No	1	-0.226909	0.0126941
hsa-miR-4776-5p	ENSG00000102003	SYP	No	2	-0.224437	0.0137254
hsa-miR-4776-5p	ENSG00000102030	NAA10	No	1	-0.327508	0.000260862
hsa-miR-4776-5p	ENSG00000102172	SMS	No	1	-0.409773	3.36e-06
hsa-miR-4776-5p	ENSG00000102309	PIN4	No	3	-0.228167	0.0121956
hsa-miR-4776-5p	ENSG00000102385	DRP2	No	3	-0.181896	0.0467744
hsa-miR-4776-5p	ENSG00000102390	PBDC1	No	1	-0.24493	0.00701374
hsa-miR-4776-5p	ENSG00000102543	CDADC1	No	1	-0.185934	0.0420267
hsa-miR-4776-5p	ENSG00000102781	KATNAL1	No	5	-0.186278	0.041642
hsa-miR-4776-5p	ENSG00000102796	DHRS12	No	1	-0.274473	0.00241561
hsa-miR-4776-5p	ENSG00000102805	CLN5	No	1	-0.262243	0.00381003
hsa-miR-4776-5p	ENSG00000102898	NUTF2	No	1	-0.318205	0.000397415
hsa-miR-4776-5p	ENSG00000102900	NUP93	No	3	-0.203697	0.0256488
hsa-miR-4776-5p	ENSG00000103024	NME3	No	5	-0.217427	0.0170571
hsa-miR-4776-5p	ENSG00000103043	VAC14	No	4	-0.200927	0.0277719
hsa-miR-4776-5p	ENSG00000103066	PLA2G15	No	1	-0.310021	0.000569213
hsa-miR-4776-5p	ENSG00000103187	COTL1	No	1	-0.286966	0.00148412
hsa-miR-4776-5p	ENSG00000103264	FBXO31	No	4	-0.182329	0.0462451
hsa-miR-4776-5p	ENSG00000103507	BCKDK	No	2	-0.233164	0.0103808
hsa-miR-4776-5p	ENSG00000103642	LACTB	No	1	-0.21981	0.0158535
hsa-miR-4776-5p	ENSG00000103647	CORO2B	No	1	-0.182735	0.0457531
hsa-miR-4776-5p	ENSG00000103742	IGDCC4	No	1	-0.184453	0.0437194
hsa-miR-4776-5p	ENSG00000103855	CD276	No	2	-0.38264	1.61e-05
hsa-miR-4776-5p	ENSG00000103876	FAH	No	2	-0.293262	0.00115128
hsa-miR-4776-5p	ENSG00000104312	RIPK2	No	1	-0.211327	0.020505
hsa-miR-4776-5p	ENSG00000104321	TRPA1	No	5	-0.23059	0.0112837
hsa-miR-4776-5p	ENSG00000104324	CPQ	No	1	-0.267606	0.00312787
hsa-miR-4776-5p	ENSG00000104529	EEF1D	No	1	-0.360446	5.26e-05
hsa-miR-4776-5p	ENSG00000104805	NUCB1	No	3	-0.186983	0.040862
hsa-miR-4776-5p	ENSG00000104852	SNRNP70	No	1	-0.221835	0.0148889
hsa-miR-4776-5p	ENSG00000104870	FCGRT	No	1	-0.240397	0.00817498
hsa-miR-4776-5p	ENSG00000104884	ERCC2	No	1	-0.343848	0.000120469
hsa-miR-4776-5p	ENSG00000104903	LYL1	No	1	-0.206834	0.0234142
hsa-miR-4776-5p	ENSG00000104915	STX10	No	1	-0.248759	0.00614956
hsa-miR-4776-5p	ENSG00000104918	RETN	No	1	-0.237647	0.00895931
hsa-miR-4776-5p	ENSG00000104936	DMPK	No	1	-0.186778	0.0410878
hsa-miR-4776-5p	ENSG00000104979	C19orf53	No	1	-0.225039	0.0134676
hsa-miR-4776-5p	ENSG00000105072	C19orf44	No	1	-0.18916	0.0385294
hsa-miR-4776-5p	ENSG00000105143	SLC1A6	No	2	-0.260081	0.0041208
hsa-miR-4776-5p	ENSG00000105171	POP4	No	1	-0.184779	0.0433424
hsa-miR-4776-5p	ENSG00000105185	PDCD5	No	1	-0.205058	0.0246579
hsa-miR-4776-5p	ENSG00000105321	CCDC9	No	1	-0.182521	0.0460121
hsa-miR-4776-5p	ENSG00000105383	CD33	No	1	-0.269672	0.00289592
hsa-miR-4776-5p	ENSG00000105392	CRX	No	1	-0.197539	0.0305688
hsa-miR-4776-5p	ENSG00000105393	BABAM1	No	1	-0.212447	0.0198303
hsa-miR-4776-5p	ENSG00000105401	CDC37	No	2	-0.242972	0.00749624
hsa-miR-4776-5p	ENSG00000105419	MEIS3	No	1	-0.323041	0.00031983
hsa-miR-4776-5p	ENSG00000105438	KDELR1	No	3	-0.328806	0.000245712
hsa-miR-4776-5p	ENSG00000105472	CLEC11A	No	3	-0.332514	0.000206815
hsa-miR-4776-5p	ENSG00000105568	PPP2R1A	No	1	-0.242383	0.00764695
hsa-miR-4776-5p	ENSG00000105618	PRPF31	No	2	-0.280305	0.00192962
hsa-miR-4776-5p	ENSG00000105619	TFPT	No	1	-0.250784	0.00573173
hsa-miR-4776-5p	ENSG00000105701	FKBP8	No	4	-0.208614	0.0222217
hsa-miR-4776-5p	ENSG00000105711	SCN1B	No	1	-0.283772	0.00168455
hsa-miR-4776-5p	ENSG00000105829	BET1	No	1	-0.204902	0.0247699
hsa-miR-4776-5p	ENSG00000105875	WDR91	No	1	-0.205326	0.0244669
hsa-miR-4776-5p	ENSG00000105968	H2AFV	No	5	-0.214745	0.0185057
hsa-miR-4776-5p	ENSG00000106049	HIBADH	No	1	-0.203488	0.0258045
hsa-miR-4776-5p	ENSG00000106069	CHN2	No	1	-0.185783	0.0421971
hsa-miR-4776-5p	ENSG00000106089	STX1A	No	1	-0.212679	0.019693
hsa-miR-4776-5p	ENSG00000106100	NOD1	No	1	-0.229037	0.011861
hsa-miR-4776-5p	ENSG00000106245	BUD31	No	1	-0.194787	0.0330139
hsa-miR-4776-5p	ENSG00000106305	AIMP2	No	1	-0.253787	0.00515879
hsa-miR-4776-5p	ENSG00000106348	IMPDH1	No	5	-0.229135	0.0118237
hsa-miR-4776-5p	ENSG00000106355	LSM5	No	5	-0.21276	0.0196456
hsa-miR-4776-5p	ENSG00000106366	SERPINE1	No	1	-0.194171	0.033583
hsa-miR-4776-5p	ENSG00000106367	AP1S1	No	1	-0.19476	0.0330385
hsa-miR-4776-5p	ENSG00000106397	PLOD3	No	1	-0.35963	5.48e-05
hsa-miR-4776-5p	ENSG00000106571	GLI3	No	1	-0.20886	0.0220615
hsa-miR-4776-5p	ENSG00000106588	PSMA2	No	1	-0.252739	0.00535277
hsa-miR-4776-5p	ENSG00000106615	RHEB	No	2	-0.182954	0.0454899
hsa-miR-4776-5p	ENSG00000106636	YKT6	No	1	-0.258093	0.00442638
hsa-miR-4776-5p	ENSG00000106638	TBL2	No	3	-0.245867	0.00679283
hsa-miR-4776-5p	ENSG00000106772	PRUNE2	No	1	-0.218248	0.0166338
hsa-miR-4776-5p	ENSG00000106991	ENG	No	1	-0.2043	0.0252061
hsa-miR-4776-5p	ENSG00000106992	AK1	No	1	-0.245925	0.00677936
hsa-miR-4776-5p	ENSG00000107404	DVL1	No	4	-0.207088	0.0232406
hsa-miR-4776-5p	ENSG00000107551	RASSF4	No	4	-0.243436	0.00737935
hsa-miR-4776-5p	ENSG00000107758	PPP3CB	No	1	-0.20198	0.0269481
hsa-miR-4776-5p	ENSG00000107819	SFXN3	No	1	-0.265496	0.00338197
hsa-miR-4776-5p	ENSG00000108107	RPL28	No	2	-0.281005	0.00187764
hsa-miR-4776-5p	ENSG00000108387	2025-09-04	No	1	-0.343317	0.000123619
hsa-miR-4776-5p	ENSG00000108433	GOSR2	No	3	-0.295168	0.00106491
hsa-miR-4776-5p	ENSG00000108700	CCL8	No	1	-0.180326	0.0487376
hsa-miR-4776-5p	ENSG00000108821	COL1A1	Yes	6	-0.235087	0.00974845
hsa-miR-4776-5p	ENSG00000108961	RANGRF	No	1	-0.215838	0.0179028
hsa-miR-4776-5p	ENSG00000109065	NAT9	No	5	-0.230594	0.0112821
hsa-miR-4776-5p	ENSG00000109083	IFT20	No	1	-0.241504	0.00787686
hsa-miR-4776-5p	ENSG00000109099	PMP22	No	1	-0.274357	0.00242631
hsa-miR-4776-5p	ENSG00000109132	PHOX2B	No	2	-0.201528	0.0272984
hsa-miR-4776-5p	ENSG00000109184	DCUN1D4	No	1	-0.210248	0.0211741
hsa-miR-4776-5p	ENSG00000109475	RPL34	No	1	-0.182552	0.0459742
hsa-miR-4776-5p	ENSG00000109680	TBC1D19	No	1	-0.189156	0.038534
hsa-miR-4776-5p	ENSG00000109736	MFSD10	No	1	-0.306903	0.000651001
hsa-miR-4776-5p	ENSG00000109861	CTSC	No	2	-0.183855	0.0444185
hsa-miR-4776-5p	ENSG00000109919	MTCH2	No	1	-0.213326	0.0193143
hsa-miR-4776-5p	ENSG00000110079	MS4A4A	No	1	-0.245644	0.00684486
hsa-miR-4776-5p	ENSG00000110171	TRIM3	No	1	-0.222955	0.0143779
hsa-miR-4776-5p	ENSG00000110200	ANAPC15	No	1	-0.297349	0.000973289
hsa-miR-4776-5p	ENSG00000110442	COMMD9	No	4	-0.204594	0.024992
hsa-miR-4776-5p	ENSG00000110536	PTPMT1	No	1	-0.193341	0.0343631
hsa-miR-4776-5p	ENSG00000110651	CD81	No	1	-0.301695	0.000811922
hsa-miR-4776-5p	ENSG00000110719	TCIRG1	No	1	-0.200244	0.0283173
hsa-miR-4776-5p	ENSG00000110801	PSMD9	No	1	-0.184449	0.0437246
hsa-miR-4776-5p	ENSG00000111012	CYP27B1	No	1	-0.196001	0.0319161
hsa-miR-4776-5p	ENSG00000111046	MYF6	No	2	-0.179988	0.0491686
hsa-miR-4776-5p	ENSG00000111196	MAGOHB	No	1	-0.203135	0.026068
hsa-miR-4776-5p	ENSG00000111450	STX2	No	1	-0.270604	0.00279639
hsa-miR-4776-5p	ENSG00000111481	COPZ1	No	1	-0.211809	0.0202123
hsa-miR-4776-5p	ENSG00000111669	TPI1	No	1	-0.219564	0.015974
hsa-miR-4776-5p	ENSG00000111678	C12orf57	No	1	-0.188674	0.0390404
hsa-miR-4776-5p	ENSG00000111711	GOLT1B	No	1	-0.264572	0.00349889
hsa-miR-4776-5p	ENSG00000111729	CLEC4A	No	2	-0.318588	0.000390677
hsa-miR-4776-5p	ENSG00000111832	RWDD1	No	1	-0.211332	0.0205021
hsa-miR-4776-5p	ENSG00000111863	ADTRP	No	2	-0.270297	0.0028289
hsa-miR-4776-5p	ENSG00000112167	SAYSD1	No	1	-0.255581	0.00484147
hsa-miR-4776-5p	ENSG00000112175	BMP5	No	1	-0.179467	0.0498392
hsa-miR-4776-5p	ENSG00000112473	SLC39A7	No	2	-0.266749	0.00322887
hsa-miR-4776-5p	ENSG00000112559	MDFI	No	2	-0.186996	0.0408473
hsa-miR-4776-5p	ENSG00000112655	PTK7	No	4	-0.231964	0.0107936
hsa-miR-4776-5p	ENSG00000112759	SLC29A1	No	1	-0.287386	0.00145948
hsa-miR-4776-5p	ENSG00000112769	LAMA4	No	1	-0.210685	0.0209009
hsa-miR-4776-5p	ENSG00000112799	LY86	No	1	-0.222348	0.0146529
hsa-miR-4776-5p	ENSG00000113068	PFDN1	No	1	-0.184515	0.0436469
hsa-miR-4776-5p	ENSG00000113140	SPARC	No	1	-0.279158	0.00201753
hsa-miR-4776-5p	ENSG00000113387	SUB1	No	1	-0.271055	0.00274941
hsa-miR-4776-5p	ENSG00000113555	PCDH12	No	1	-0.301138	0.000831162
hsa-miR-4776-5p	ENSG00000113621	TXNDC15	No	1	-0.236984	0.00915831
hsa-miR-4776-5p	ENSG00000113643	RARS	No	1	-0.197103	0.0309461
hsa-miR-4776-5p	ENSG00000113722	CDX1	No	1	-0.231393	0.0109948
hsa-miR-4776-5p	ENSG00000113758	DBN1	No	5	-0.226668	0.0127915
hsa-miR-4776-5p	ENSG00000114013	CD86	No	1	-0.19596	0.0319519
hsa-miR-4776-5p	ENSG00000114026	OGG1	No	2	-0.26828	0.00305045
hsa-miR-4776-5p	ENSG00000114115	RBP1	No	1	-0.211426	0.0204451
hsa-miR-4776-5p	ENSG00000114353	GNAI2	No	1	-0.239469	0.00843265
hsa-miR-4776-5p	ENSG00000114544	SLC41A3	No	1	-0.206562	0.0236013
hsa-miR-4776-5p	ENSG00000114735	HEMK1	No	4	-0.216271	0.0176689
hsa-miR-4776-5p	ENSG00000114850	SSR3	No	1	-0.272407	0.00261269
hsa-miR-4776-5p	ENSG00000114956	DGUOK	No	1	-0.239509	0.00842135
hsa-miR-4776-5p	ENSG00000114988	LMAN2L	No	1	-0.188536	0.0391868
hsa-miR-4776-5p	ENSG00000115042	FAHD2A	No	1	-0.238519	0.00870392
hsa-miR-4776-5p	ENSG00000115107	STEAP3	No	4	-0.2111	0.0206445
hsa-miR-4776-5p	ENSG00000115234	SNX17	No	4	-0.229135	0.0118237
hsa-miR-4776-5p	ENSG00000115325	DOK1	No	2	-0.224414	0.0137351
hsa-miR-4776-5p	ENSG00000115414	FN1	No	1	-0.298139	0.000941944
hsa-miR-4776-5p	ENSG00000115419	GLS	No	1	-0.198825	0.0294802
hsa-miR-4776-5p	ENSG00000115514	TXNDC9	No	1	-0.198932	0.0293911
hsa-miR-4776-5p	ENSG00000115525	ST3GAL5	No	2	-0.256456	0.00469318
hsa-miR-4776-5p	ENSG00000115641	FHL2	No	1	-0.331644	0.000215392
hsa-miR-4776-5p	ENSG00000115694	STK25	No	1	-0.368036	3.54e-05
hsa-miR-4776-5p	ENSG00000115718	PROC	No	1	-0.372797	2.75e-05
hsa-miR-4776-5p	ENSG00000115866	DARS	No	1	-0.180013	0.049136
hsa-miR-4776-5p	ENSG00000115944	COX7A2L	No	1	-0.224798	0.0135702
hsa-miR-4776-5p	ENSG00000116030	SUMO1	No	1	-0.205192	0.0245622
hsa-miR-4776-5p	ENSG00000116251	RPL22	No	1	-0.213532	0.0191954
hsa-miR-4776-5p	ENSG00000116337	AMPD2	No	4	-0.309705	0.000577067
hsa-miR-4776-5p	ENSG00000116353	MECR	No	1	-0.209726	0.0215043
hsa-miR-4776-5p	ENSG00000116649	SRM	No	1	-0.305002	0.000706
hsa-miR-4776-5p	ENSG00000116661	FBXO2	No	1	-0.185158	0.0429069
hsa-miR-4776-5p	ENSG00000116670	MAD2L2	No	1	-0.416966	2.16e-06
hsa-miR-4776-5p	ENSG00000116679	IVNS1ABP	No	1	-0.234146	0.0100537
hsa-miR-4776-5p	ENSG00000116685	KIAA2013	No	1	-0.332438	0.00020755
hsa-miR-4776-5p	ENSG00000116857	TMEM9	No	1	-0.215459	0.01811
hsa-miR-4776-5p	ENSG00000116863	ADPRHL2	No	1	-0.199784	0.0286896
hsa-miR-4776-5p	ENSG00000116996	ZP4	No	3	-0.219669	0.0159226
hsa-miR-4776-5p	ENSG00000117122	MFAP2	No	1	-0.298773	0.000917468
hsa-miR-4776-5p	ENSG00000117154	IGSF21	No	1	-0.25128	0.00563349
hsa-miR-4776-5p	ENSG00000117245	KIF17	No	1	-0.225271	0.0133694
hsa-miR-4776-5p	ENSG00000117410	ATP6V0B	No	2	-0.204184	0.0252909
hsa-miR-4776-5p	ENSG00000117543	DPH5	No	1	-0.263465	0.00364375
hsa-miR-4776-5p	ENSG00000117862	TXNDC12	No	1	-0.19605	0.0318723
hsa-miR-4776-5p	ENSG00000118181	RPS25	No	3	-0.188866	0.0388381
hsa-miR-4776-5p	ENSG00000118473	SGIP1	No	1	-0.183083	0.0453348
hsa-miR-4776-5p	ENSG00000118960	HS1BP3	No	1	-0.337195	0.000165862
hsa-miR-4776-5p	ENSG00000119185	ITGB1BP1	No	3	-0.285516	0.00157224
hsa-miR-4776-5p	ENSG00000119401	TRIM32	No	1	-0.189714	0.0379548
hsa-miR-4776-5p	ENSG00000119408	NEK6	No	2	-0.289376	0.00134758
hsa-miR-4776-5p	ENSG00000119650	IFT43	No	1	-0.224686	0.013618
hsa-miR-4776-5p	ENSG00000119655	NPC2	No	1	-0.299152	0.000903096
hsa-miR-4776-5p	ENSG00000119688	ABCD4	No	1	-0.197531	0.0305758
hsa-miR-4776-5p	ENSG00000119699	TGFB3	No	2	-0.22005	0.015736
hsa-miR-4776-5p	ENSG00000119718	EIF2B2	No	1	-0.239469	0.00843265
hsa-miR-4776-5p	ENSG00000119878	CRIPT	No	1	-0.205473	0.0243623
hsa-miR-4776-5p	ENSG00000119915	ELOVL3	No	1	-0.275084	0.00235993
hsa-miR-4776-5p	ENSG00000119977	TCTN3	No	1	-0.230166	0.0114388
hsa-miR-4776-5p	ENSG00000120251	GRIA2	No	5	-0.216347	0.017628
hsa-miR-4776-5p	ENSG00000120526	NUDCD1	No	1	-0.297425	0.000970238
hsa-miR-4776-5p	ENSG00000120533	ENY2	No	1	-0.301892	0.000805247
hsa-miR-4776-5p	ENSG00000120656	TAF12	No	1	-0.246398	0.0066704
hsa-miR-4776-5p	ENSG00000120658	ENOX1	No	4	-0.209806	0.0214532
hsa-miR-4776-5p	ENSG00000121289	CEP89	No	1	-0.193181	0.0345159
hsa-miR-4776-5p	ENSG00000121361	KCNJ8	No	5	-0.231063	0.0111129
hsa-miR-4776-5p	ENSG00000121594	CD80	No	1	-0.23975	0.00835386
hsa-miR-4776-5p	ENSG00000121680	PEX16	No	1	-0.208623	0.0222159
hsa-miR-4776-5p	ENSG00000121766	ZCCHC17	No	2	-0.207254	0.0231284
hsa-miR-4776-5p	ENSG00000121797	CCRL2	No	4	-0.208266	0.0224507
hsa-miR-4776-5p	ENSG00000121964	GTDC1	No	1	-0.2322	0.0107111
hsa-miR-4776-5p	ENSG00000122133	PAEP	No	2	-0.260161	0.00410892
hsa-miR-4776-5p	ENSG00000122136	OBP2A	No	1	-0.296392	0.00101255
hsa-miR-4776-5p	ENSG00000122367	LDB3	No	1	-0.198673	0.0296069
hsa-miR-4776-5p	ENSG00000122481	RWDD3	No	1	-0.219979	0.0157708
hsa-miR-4776-5p	ENSG00000122565	CBX3	No	1	-0.335718	0.00017789
hsa-miR-4776-5p	ENSG00000122591	FAM126A	No	2	-0.189022	0.0386741
hsa-miR-4776-5p	ENSG00000122691	TWIST1	No	1	-0.322854	0.000322555
hsa-miR-4776-5p	ENSG00000122694	GLIPR2	No	3	-0.195951	0.0319599
hsa-miR-4776-5p	ENSG00000122786	CALD1	No	1	-0.253787	0.00515879
hsa-miR-4776-5p	ENSG00000122861	PLAU	No	1	-0.334357	0.000189685
hsa-miR-4776-5p	ENSG00000122986	HVCN1	No	2	-0.208739	0.0221401
hsa-miR-4776-5p	ENSG00000123349	PFDN5	No	1	-0.231179	0.0110713
hsa-miR-4776-5p	ENSG00000123360	PDE1B	No	1	-0.203349	0.0259076
hsa-miR-4776-5p	ENSG00000123405	NFE2	No	1	-0.218748	0.0163806
hsa-miR-4776-5p	ENSG00000123933	MXD4	No	3	-0.198298	0.0299219
hsa-miR-4776-5p	ENSG00000124067	SLC12A4	No	1	-0.29656	0.00100559
hsa-miR-4776-5p	ENSG00000124120	TTPAL	No	2	-0.208534	0.0222744
hsa-miR-4776-5p	ENSG00000124140	SLC12A5	No	4	-0.210409	0.0210732
hsa-miR-4776-5p	ENSG00000124172	ATP5E	No	1	-0.287185	0.00147123
hsa-miR-4776-5p	ENSG00000124181	PLCG1	No	3	-0.205884	0.0240729
hsa-miR-4776-5p	ENSG00000124194	GDAP1L1	No	5	-0.284206	0.00165594
hsa-miR-4776-5p	ENSG00000124216	SNAI1	No	1	-0.192221	0.0354401
hsa-miR-4776-5p	ENSG00000124225	PMEPA1	No	3	-0.294766	0.0010826
hsa-miR-4776-5p	ENSG00000124228	DDX27	No	1	-0.265799	0.00334433
hsa-miR-4776-5p	ENSG00000124243	BCAS4	No	1	-0.185243	0.04281
hsa-miR-4776-5p	ENSG00000124493	GRM4	No	1	-0.201792	0.0270931
hsa-miR-4776-5p	ENSG00000124731	TREM1	No	1	-0.245555	0.00686577
hsa-miR-4776-5p	ENSG00000124733	MEA1	No	2	-0.199972	0.0285373
hsa-miR-4776-5p	ENSG00000125122	LRRC29	No	1	-0.258874	0.004304
hsa-miR-4776-5p	ENSG00000125124	BBS2	No	2	-0.216686	0.0174471
hsa-miR-4776-5p	ENSG00000125450	NUP85	No	1	-0.179705	0.0495314
hsa-miR-4776-5p	ENSG00000125503	PPP1R12C	No	3	-0.223049	0.0143358
hsa-miR-4776-5p	ENSG00000125510	OPRL1	No	2	-0.217065	0.0172465
hsa-miR-4776-5p	ENSG00000125520	SLC2A4RG	No	1	-0.244083	0.00721908
hsa-miR-4776-5p	ENSG00000125629	INSIG2	No	1	-0.201739	0.0271347
hsa-miR-4776-5p	ENSG00000125812	GZF1	No	2	-0.204121	0.0253366
hsa-miR-4776-5p	ENSG00000125848	FLRT3	No	1	-0.221228	0.0151724
hsa-miR-4776-5p	ENSG00000125869	LAMP5	No	4	-0.251061	0.00567667
hsa-miR-4776-5p	ENSG00000125870	SNRPB2	No	1	-0.311936	0.000523811
hsa-miR-4776-5p	ENSG00000125872	LRRN4	No	3	-0.263791	0.00360053
hsa-miR-4776-5p	ENSG00000125895	TMEM74B	No	3	-0.213126	0.0194311
hsa-miR-4776-5p	ENSG00000125912	NCLN	No	1	-0.206218	0.0238392
hsa-miR-4776-5p	ENSG00000125970	RALY	No	4	-0.213714	0.0190901
hsa-miR-4776-5p	ENSG00000125971	DYNLRB1	No	5	-0.225789	0.0131526
hsa-miR-4776-5p	ENSG00000125977	EIF2S2	No	1	-0.181281	0.0475361
hsa-miR-4776-5p	ENSG00000126106	TMEM53	No	1	-0.213175	0.0194025
hsa-miR-4776-5p	ENSG00000126214	KLC1	No	1	-0.208588	0.0222393
hsa-miR-4776-5p	ENSG00000126432	PRDX5	No	1	-0.185528	0.0424851
hsa-miR-4776-5p	ENSG00000126698	DNAJC8	No	1	-0.262515	0.00377244
hsa-miR-4776-5p	ENSG00000127325	BEST3	No	2	-0.216205	0.0177047
hsa-miR-4776-5p	ENSG00000127445	PIN1	No	2	-0.202885	0.0262562
hsa-miR-4776-5p	ENSG00000127463	EMC1	No	1	-0.244988	0.00699988
hsa-miR-4776-5p	ENSG00000127472	PLA2G5	No	1	-0.1992	0.0291692
hsa-miR-4776-5p	ENSG00000127838	PNKD	No	3	-0.197112	0.0309383
hsa-miR-4776-5p	ENSG00000128203	ASPHD2	No	3	-0.182173	0.0464355
hsa-miR-4776-5p	ENSG00000128228	SDF2L1	No	1	-0.25932	0.00423544
hsa-miR-4776-5p	ENSG00000128242	GAL3ST1	No	1	-0.203266	0.0259697
hsa-miR-4776-5p	ENSG00000128298	BAIAP2L2	No	1	-0.203202	0.0260178
hsa-miR-4776-5p	ENSG00000128463	EMC4	No	1	-0.183556	0.0447715
hsa-miR-4776-5p	ENSG00000128487	SPECC1	No	2	-0.277431	0.00215675
hsa-miR-4776-5p	ENSG00000128510	CPA4	No	1	-0.193908	0.0338288
hsa-miR-4776-5p	ENSG00000128513	POT1	No	3	-0.207133	0.0232102
hsa-miR-4776-5p	ENSG00000128595	CALU	No	1	-0.245484	0.00688254
hsa-miR-4776-5p	ENSG00000128606	LRRC17	No	1	-0.216155	0.0177313
hsa-miR-4776-5p	ENSG00000128652	HOXD3	No	1	-0.226333	0.0129278
hsa-miR-4776-5p	ENSG00000128654	MTX2	No	1	-0.258687	0.00433309
hsa-miR-4776-5p	ENSG00000128656	CHN1	No	1	-0.191561	0.0360883
hsa-miR-4776-5p	ENSG00000129084	PSMA1	No	1	-0.191128	0.0365185
hsa-miR-4776-5p	ENSG00000129103	SUMF2	No	1	-0.300352	0.000858961
hsa-miR-4776-5p	ENSG00000129152	MYOD1	No	1	-0.210887	0.0207754
hsa-miR-4776-5p	ENSG00000129158	SERGEF	No	1	-0.193591	0.0341267
hsa-miR-4776-5p	ENSG00000129159	KCNC1	No	6	-0.242722	0.00755971
hsa-miR-4776-5p	ENSG00000129170	CSRP3	No	1	-0.245034	0.00698895
hsa-miR-4776-5p	ENSG00000129226	CD68	No	1	-0.229412	0.0117193
hsa-miR-4776-5p	ENSG00000129235	TXNDC17	No	1	-0.221291	0.015143
hsa-miR-4776-5p	ENSG00000129680	MAP7D3	No	1	-0.236546	0.00929152
hsa-miR-4776-5p	ENSG00000130165	ELOF1	No	4	-0.230978	0.0111433
hsa-miR-4776-5p	ENSG00000130175	PRKCSH	No	5	-0.25642	0.00469915
hsa-miR-4776-5p	ENSG00000130176	CNN1	No	4	-0.179469	0.0498369
hsa-miR-4776-5p	ENSG00000130177	CDC16	No	1	-0.246969	0.00654091
hsa-miR-4776-5p	ENSG00000130222	GADD45G	No	1	-0.205612	0.0242645
hsa-miR-4776-5p	ENSG00000130305	NSUN5	No	1	-0.196938	0.0310897
hsa-miR-4776-5p	ENSG00000130309	COLGALT1	No	3	-0.341817	0.000132921
hsa-miR-4776-5p	ENSG00000130584	ZBTB46	No	2	-0.203572	0.0257415
hsa-miR-4776-5p	ENSG00000130635	COL5A1	No	1	-0.255157	0.00491485
hsa-miR-4776-5p	ENSG00000130770	ATPIF1	No	1	-0.186198	0.0417317
hsa-miR-4776-5p	ENSG00000130811	EIF3G	No	1	-0.243909	0.00726188
hsa-miR-4776-5p	ENSG00000130813	C19orf66	No	1	-0.186813	0.0410484
hsa-miR-4776-5p	ENSG00000130827	PLXNA3	No	1	-0.194274	0.0334876
hsa-miR-4776-5p	ENSG00000130830	MPP1	No	1	-0.259726	0.0041739
hsa-miR-4776-5p	ENSG00000130956	HABP4	No	2	-0.30937	0.000585472
hsa-miR-4776-5p	ENSG00000130997	POLN	No	1	-0.307608	0.000631623
hsa-miR-4776-5p	ENSG00000131061	ZNF341	No	2	-0.217355	0.0170944
hsa-miR-4776-5p	ENSG00000131080	EDA2R	No	1	-0.27653	0.00223279
hsa-miR-4776-5p	ENSG00000131116	ZNF428	No	1	-0.222174	0.0147326
hsa-miR-4776-5p	ENSG00000131148	EMC8	No	1	-0.189281	0.0384036
hsa-miR-4776-5p	ENSG00000131378	RFTN1	No	1	-0.225583	0.0132382
hsa-miR-4776-5p	ENSG00000131446	MGAT1	No	1	-0.244154	0.00720159
hsa-miR-4776-5p	ENSG00000131748	STARD3	No	1	-0.321921	0.000336434
hsa-miR-4776-5p	ENSG00000131943	C19orf12	No	4	-0.234739	0.00986032
hsa-miR-4776-5p	ENSG00000131966	ACTR10	No	1	-0.253457	0.00521919
hsa-miR-4776-5p	ENSG00000132000	PODNL1	No	1	-0.291357	0.001244
hsa-miR-4776-5p	ENSG00000132031	MATN3	No	1	-0.286404	0.00151774
hsa-miR-4776-5p	ENSG00000132275	RRP8	No	1	-0.263291	0.00366701
hsa-miR-4776-5p	ENSG00000132323	ILKAP	No	1	-0.227453	0.0124762
hsa-miR-4776-5p	ENSG00000132329	RAMP1	No	1	-0.197781	0.0303616
hsa-miR-4776-5p	ENSG00000132330	SCLY	No	2	-0.230353	0.01137
hsa-miR-4776-5p	ENSG00000132507	EIF5A	No	2	-0.186996	0.0408473
hsa-miR-4776-5p	ENSG00000132622	HSPA12B	No	2	-0.207758	0.0227889
hsa-miR-4776-5p	ENSG00000132879	FBXO44	No	3	-0.33354	0.000197106
hsa-miR-4776-5p	ENSG00000132932	ATP8A2	No	1	-0.285244	0.0015893
hsa-miR-4776-5p	ENSG00000132938	MTUS2	No	1	-0.210966	0.0207269
hsa-miR-4776-5p	ENSG00000132963	POMP	No	1	-0.285173	0.00159381
hsa-miR-4776-5p	ENSG00000132965	ALOX5AP	No	1	-0.182887	0.0455704
hsa-miR-4776-5p	ENSG00000133069	TMCC2	No	1	-0.262698	0.00374735
hsa-miR-4776-5p	ENSG00000133110	POSTN	No	1	-0.212157	0.0200032
hsa-miR-4776-5p	ENSG00000133121	STARD13	No	1	-0.205781	0.024145
hsa-miR-4776-5p	ENSG00000133216	EPHB2	No	1	-0.233445	0.0102862
hsa-miR-4776-5p	ENSG00000133265	HSPBP1	No	1	-0.212639	0.0197167
hsa-miR-4776-5p	ENSG00000133317	LGALS12	No	1	-0.182918	0.0455333
hsa-miR-4776-5p	ENSG00000133454	MYO18B	No	1	-0.213179	0.0193999
hsa-miR-4776-5p	ENSG00000133466	C1QTNF6	No	2	-0.307898	0.000623806
hsa-miR-4776-5p	ENSG00000133612	AGAP3	No	1	-0.205509	0.0243371
hsa-miR-4776-5p	ENSG00000133983	COX16	No	1	-0.20832	0.0224153
hsa-miR-4776-5p	ENSG00000134013	LOXL2	No	1	-0.288921	0.00137246
hsa-miR-4776-5p	ENSG00000134042	MRO	No	1	-0.191125	0.0365219
hsa-miR-4776-5p	ENSG00000134222	PSRC1	No	2	-0.232357	0.010657
hsa-miR-4776-5p	ENSG00000134248	LAMTOR5	No	2	-0.19766	0.0304647
hsa-miR-4776-5p	ENSG00000134330	IAH1	No	1	-0.290076	0.00131009
hsa-miR-4776-5p	ENSG00000134419	RPS15A	No	1	-0.188701	0.0390122
hsa-miR-4776-5p	ENSG00000134443	GRP	No	1	-0.208412	0.0223543
hsa-miR-4776-5p	ENSG00000134575	ACP2	No	2	-0.191365	0.0362829
hsa-miR-4776-5p	ENSG00000134668	SPOCD1	No	1	-0.277873	0.00212033
hsa-miR-4776-5p	ENSG00000134686	PHC2	No	1	-0.305265	0.000698136
hsa-miR-4776-5p	ENSG00000134817	APLNR	No	1	-0.203979	0.0254414
hsa-miR-4776-5p	ENSG00000134871	COL4A2	No	1	-0.28146	0.00184456
hsa-miR-4776-5p	ENSG00000134897	BIVM	No	1	-0.242516	0.00761246
hsa-miR-4776-5p	ENSG00000134940	ACRV1	No	1	-0.188607	0.0391112
hsa-miR-4776-5p	ENSG00000134986	NREP	No	3	-0.24377	0.00729606
hsa-miR-4776-5p	ENSG00000135047	CTSL	No	1	-0.30568	0.000685905
hsa-miR-4776-5p	ENSG00000135052	GOLM1	No	1	-0.251481	0.0055941
hsa-miR-4776-5p	ENSG00000135077	HAVCR2	No	1	-0.19435	0.0334172
hsa-miR-4776-5p	ENSG00000135317	SNX14	No	1	-0.228381	0.0121124
hsa-miR-4776-5p	ENSG00000135404	CD63	No	1	-0.286574	0.00150753
hsa-miR-4776-5p	ENSG00000135632	SMYD5	No	1	-0.19949	0.0289304
hsa-miR-4776-5p	ENSG00000135643	KCNMB4	No	2	-0.232638	0.0105602
hsa-miR-4776-5p	ENSG00000135723	FHOD1	No	1	-0.316808	0.000422852
hsa-miR-4776-5p	ENSG00000135736	CCDC102A	No	2	-0.248844	0.00613155
hsa-miR-4776-5p	ENSG00000135740	SLC9A5	No	2	-0.220403	0.0155655
hsa-miR-4776-5p	ENSG00000135924	DNAJB2	No	1	-0.242218	0.00768967
hsa-miR-4776-5p	ENSG00000135930	EIF4E2	No	5	-0.204103	0.0253497
hsa-miR-4776-5p	ENSG00000135931	ARMC9	No	1	-0.241263	0.00794094
hsa-miR-4776-5p	ENSG00000136026	CKAP4	No	1	-0.211939	0.0201343
hsa-miR-4776-5p	ENSG00000136045	PWP1	No	1	-0.20757	0.0229146
hsa-miR-4776-5p	ENSG00000136048	DRAM1	No	1	-0.254907	0.00495856
hsa-miR-4776-5p	ENSG00000136052	SLC41A2	No	3	-0.213264	0.0193505
hsa-miR-4776-5p	ENSG00000136098	NEK3	No	1	-0.200721	0.0279349
hsa-miR-4776-5p	ENSG00000136240	KDELR2	No	2	-0.312498	0.000511123
hsa-miR-4776-5p	ENSG00000136270	TBRG4	No	1	-0.190062	0.0375971
hsa-miR-4776-5p	ENSG00000136295	TTYH3	No	1	-0.214317	0.0187466
hsa-miR-4776-5p	ENSG00000136425	CIB2	No	5	-0.252226	0.00545004
hsa-miR-4776-5p	ENSG00000136630	HLX	No	1	-0.281117	0.00186948
hsa-miR-4776-5p	ENSG00000136717	BIN1	No	1	-0.324666	0.000297092
hsa-miR-4776-5p	ENSG00000136718	IMP4	No	1	-0.233432	0.0102907
hsa-miR-4776-5p	ENSG00000136854	STXBP1	No	3	-0.238264	0.00877781
hsa-miR-4776-5p	ENSG00000136908	DPM2	No	1	-0.221849	0.0148827
hsa-miR-4776-5p	ENSG00000136943	CTSV	No	2	-0.220394	0.0155698
hsa-miR-4776-5p	ENSG00000136944	LMX1B	No	5	-0.289233	0.00135534
hsa-miR-4776-5p	ENSG00000137054	POLR1E	No	1	-0.22217	0.0147346
hsa-miR-4776-5p	ENSG00000137070	IL11RA	No	1	-0.283482	0.00170391
hsa-miR-4776-5p	ENSG00000137100	DCTN3	No	2	-0.205937	0.0240354
hsa-miR-4776-5p	ENSG00000137124	ALDH1B1	No	1	-0.187692	0.0400893
hsa-miR-4776-5p	ENSG00000137161	CNPY3	No	1	-0.187634	0.040152
hsa-miR-4776-5p	ENSG00000137207	YIPF3	No	1	-0.308107	0.000618209
hsa-miR-4776-5p	ENSG00000137218	FRS3	No	2	-0.180402	0.0486412
hsa-miR-4776-5p	ENSG00000137288	UQCC2	No	1	-0.233539	0.0102548
hsa-miR-4776-5p	ENSG00000137409	MTCH1	No	5	-0.302516	0.000784341
hsa-miR-4776-5p	ENSG00000137522	RNF121	No	1	-0.243761	0.00729827
hsa-miR-4776-5p	ENSG00000137692	DCUN1D5	No	3	-0.210895	0.020771
hsa-miR-4776-5p	ENSG00000137745	MMP13	No	1	-0.194845	0.0329607
hsa-miR-4776-5p	ENSG00000137752	CASP1	No	1	-0.192748	0.0349303
hsa-miR-4776-5p	ENSG00000137809	ITGA11	No	2	-0.195282	0.0325621
hsa-miR-4776-5p	ENSG00000137869	CYP19A1	No	1	-0.225516	0.0132662
hsa-miR-4776-5p	ENSG00000137876	RSL24D1	No	1	-0.232026	0.0107717
hsa-miR-4776-5p	ENSG00000137996	RTCA	No	1	-0.205152	0.0245909
hsa-miR-4776-5p	ENSG00000138073	PREB	No	4	-0.243413	0.00738493
hsa-miR-4776-5p	ENSG00000138107	ACTR1A	No	5	-0.189093	0.0385994
hsa-miR-4776-5p	ENSG00000138175	ARL3	No	2	-0.195331	0.0325176
hsa-miR-4776-5p	ENSG00000138185	ENTPD1	No	3	-0.184855	0.043255
hsa-miR-4776-5p	ENSG00000138316	ADAMTS14	No	2	-0.264501	0.00350808
hsa-miR-4776-5p	ENSG00000138326	RPS24	No	1	-0.221447	0.0150697
hsa-miR-4776-5p	ENSG00000138382	METTL5	No	1	-0.337048	0.000167026
hsa-miR-4776-5p	ENSG00000138385	SSB	No	4	-0.244426	0.00713523
hsa-miR-4776-5p	ENSG00000138792	ENPEP	No	1	-0.186349	0.0415625
hsa-miR-4776-5p	ENSG00000138964	PARVG	No	1	-0.184774	0.0433475
hsa-miR-4776-5p	ENSG00000139211	AMIGO2	No	4	-0.278984	0.00203118
hsa-miR-4776-5p	ENSG00000139567	ACVRL1	No	2	-0.258954	0.00429159
hsa-miR-4776-5p	ENSG00000139629	GALNT6	No	1	-0.185359	0.0426778
hsa-miR-4776-5p	ENSG00000139636	LMBR1L	No	1	-0.217538	0.0169991
hsa-miR-4776-5p	ENSG00000139832	RAB20	No	1	-0.293343	0.00114751
hsa-miR-4776-5p	ENSG00000139915	MDGA2	No	1	-0.197221	0.0308431
hsa-miR-4776-5p	ENSG00000139974	SLC38A6	No	1	-0.289688	0.00133074
hsa-miR-4776-5p	ENSG00000140006	WDR89	No	1	-0.28242	0.00177654
hsa-miR-4776-5p	ENSG00000140264	SERF2	No	1	-0.22922	0.0117916
hsa-miR-4776-5p	ENSG00000140319	SRP14	No	1	-0.206575	0.023592
hsa-miR-4776-5p	ENSG00000140323	DISP2	No	1	-0.241486	0.00788159
hsa-miR-4776-5p	ENSG00000140350	ANP32A	No	2	-0.209685	0.0215299
hsa-miR-4776-5p	ENSG00000140416	TPM1	No	2	-0.463549	9.73e-08
hsa-miR-4776-5p	ENSG00000140511	HAPLN3	No	1	-0.209556	0.0216125
hsa-miR-4776-5p	ENSG00000140545	MFGE8	No	1	-0.256112	0.00475095
hsa-miR-4776-5p	ENSG00000140557	ST8SIA2	No	2	-0.209703	0.0215185
hsa-miR-4776-5p	ENSG00000140612	SEC11A	No	1	-0.298228	0.000938461
hsa-miR-4776-5p	ENSG00000140798	ABCC12	No	1	-0.204066	0.0253773
hsa-miR-4776-5p	ENSG00000140931	CMTM3	No	4	-0.341626	0.000134158
hsa-miR-4776-5p	ENSG00000140988	RPS2	No	1	-0.241504	0.00787686
hsa-miR-4776-5p	ENSG00000140995	DEF8	No	3	-0.217302	0.0171224
hsa-miR-4776-5p	ENSG00000141002	TCF25	No	5	-0.230072	0.0114733
hsa-miR-4776-5p	ENSG00000141449	GREB1L	No	1	-0.228859	0.0119287
hsa-miR-4776-5p	ENSG00000141505	ASGR1	No	1	-0.308098	0.000618446
hsa-miR-4776-5p	ENSG00000141756	FKBP10	No	3	-0.228055	0.0122391
hsa-miR-4776-5p	ENSG00000141873	SLC39A3	No	1	-0.204269	0.0252289
hsa-miR-4776-5p	ENSG00000142082	SIRT3	No	1	-0.200213	0.0283425
hsa-miR-4776-5p	ENSG00000142173	COL6A2	No	2	-0.312574	0.000509433
hsa-miR-4776-5p	ENSG00000142185	TRPM2	No	1	-0.221755	0.0149262
hsa-miR-4776-5p	ENSG00000142252	GEMIN7	No	1	-0.253756	0.00516448
hsa-miR-4776-5p	ENSG00000142279	WTIP	No	2	-0.299808	0.000878727
hsa-miR-4776-5p	ENSG00000142544	CTU1	No	1	-0.266053	0.00331308
hsa-miR-4776-5p	ENSG00000142552	RCN3	No	1	-0.290969	0.0012637
hsa-miR-4776-5p	ENSG00000142655	PEX14	No	1	-0.200614	0.0280203
hsa-miR-4776-5p	ENSG00000142661	MYOM3	No	5	-0.238585	0.00868457
hsa-miR-4776-5p	ENSG00000142676	RPL11	No	2	-0.290585	0.00128346
hsa-miR-4776-5p	ENSG00000142684	ZNF593	No	1	-0.282389	0.00177872
hsa-miR-4776-5p	ENSG00000142686	C1orf216	No	1	-0.274116	0.00244867
hsa-miR-4776-5p	ENSG00000142945	KIF2C	No	1	-0.184105	0.0441252
hsa-miR-4776-5p	ENSG00000143028	SYPL2	No	3	-0.18253	0.0460012
hsa-miR-4776-5p	ENSG00000143106	PSMA5	No	1	-0.220305	0.0156128
hsa-miR-4776-5p	ENSG00000143156	NME7	No	1	-0.254742	0.00498763
hsa-miR-4776-5p	ENSG00000143171	RXRG	No	1	-0.257721	0.00448582
hsa-miR-4776-5p	ENSG00000143226	FCGR2A	No	1	-0.249861	0.00591899
hsa-miR-4776-5p	ENSG00000143333	RGS16	No	4	-0.198959	0.0293688
hsa-miR-4776-5p	ENSG00000143479	DYRK3	No	1	-0.251418	0.00560633
hsa-miR-4776-5p	ENSG00000143641	GALNT2	No	1	-0.189807	0.0378582
hsa-miR-4776-5p	ENSG00000143653	SCCPDH	No	1	-0.183163	0.0452387
hsa-miR-4776-5p	ENSG00000143847	PPFIA4	No	3	-0.233035	0.0104247
hsa-miR-4776-5p	ENSG00000143933	CALM2	No	1	-0.296935	0.000990138
hsa-miR-4776-5p	ENSG00000143977	SNRPG	No	1	-0.189785	0.0378812
hsa-miR-4776-5p	ENSG00000144021	CIAO1	No	1	-0.206558	0.0236043
hsa-miR-4776-5p	ENSG00000144057	ST6GAL2	No	3	-0.189412	0.0382676
hsa-miR-4776-5p	ENSG00000144583	2025-03-04	No	1	-0.250822	0.00572423
hsa-miR-4776-5p	ENSG00000144681	STAC	No	1	-0.200164	0.0283821
hsa-miR-4776-5p	ENSG00000144713	RPL32	No	3	-0.213152	0.0194155
hsa-miR-4776-5p	ENSG00000144810	COL8A1	No	1	-0.180879	0.0480383
hsa-miR-4776-5p	ENSG00000145040	UCN2	No	1	-0.1851	0.0429732
hsa-miR-4776-5p	ENSG00000145220	LYAR	No	4	-0.238246	0.00878301
hsa-miR-4776-5p	ENSG00000145423	SFRP2	No	1	-0.194738	0.033059
hsa-miR-4776-5p	ENSG00000145425	RPS3A	No	1	-0.197906	0.030255
hsa-miR-4776-5p	ENSG00000145431	PDGFC	No	1	-0.2767	0.00221833
hsa-miR-4776-5p	ENSG00000145536	ADAMTS16	No	1	-0.22135	0.0151151
hsa-miR-4776-5p	ENSG00000145592	RPL37	No	1	-0.260079	0.00412112
hsa-miR-4776-5p	ENSG00000145919	BOD1	No	1	-0.336552	0.000170999
hsa-miR-4776-5p	ENSG00000146112	PPP1R18	No	1	-0.214504	0.0186409
hsa-miR-4776-5p	ENSG00000146232	NFKBIE	No	2	-0.226141	0.0130068
hsa-miR-4776-5p	ENSG00000146374	RSPO3	No	5	-0.18359	0.0447315
hsa-miR-4776-5p	ENSG00000146535	GNA12	No	1	-0.203965	0.0254513
hsa-miR-4776-5p	ENSG00000146540	C7orf50	No	2	-0.306559	0.000660641
hsa-miR-4776-5p	ENSG00000146731	CCT6A	No	1	-0.20724	0.0231375
hsa-miR-4776-5p	ENSG00000146910	CNPY1	No	1	-0.183806	0.0444768
hsa-miR-4776-5p	ENSG00000146926	ASB10	No	1	-0.215186	0.0182605
hsa-miR-4776-5p	ENSG00000147010	SH3KBP1	No	3	-0.268119	0.00306875
hsa-miR-4776-5p	ENSG00000147121	KRBOX4	No	2	-0.214982	0.0183738
hsa-miR-4776-5p	ENSG00000147224	PRPS1	No	2	-0.192904	0.0347803
hsa-miR-4776-5p	ENSG00000147403	RPL10	No	1	-0.318115	0.000398997
hsa-miR-4776-5p	ENSG00000147443	DOK2	No	5	-0.225396	0.0133168
hsa-miR-4776-5p	ENSG00000147509	RGS20	No	1	-0.221215	0.0151787
hsa-miR-4776-5p	ENSG00000147854	UHRF2	No	1	-0.251115	0.00566607
hsa-miR-4776-5p	ENSG00000147912	FBXO10	No	2	-0.190552	0.0370974
hsa-miR-4776-5p	ENSG00000148248	SURF4	No	6	-0.179656	0.0495946
hsa-miR-4776-5p	ENSG00000148288	GBGT1	No	1	-0.196224	0.0317177
hsa-miR-4776-5p	ENSG00000148335	NTMT1	No	1	-0.246398	0.0066704
hsa-miR-4776-5p	ENSG00000148450	MSRB2	No	1	-0.262939	0.00371455
hsa-miR-4776-5p	ENSG00000148690	FRA10AC1	No	2	-0.254769	0.00498291
hsa-miR-4776-5p	ENSG00000148848	ADAM12	No	3	-0.228658	0.0120058
hsa-miR-4776-5p	ENSG00000148908	RGS10	No	1	-0.200253	0.0283101
hsa-miR-4776-5p	ENSG00000149091	DGKZ	No	1	-0.215151	0.0182797
hsa-miR-4776-5p	ENSG00000149131	SERPING1	No	1	-0.233084	0.010408
hsa-miR-4776-5p	ENSG00000149273	RPS3	No	2	-0.284155	0.00165924
hsa-miR-4776-5p	ENSG00000149357	LAMTOR1	No	1	-0.2988	0.000916446
hsa-miR-4776-5p	ENSG00000149380	P4HA3	No	1	-0.246858	0.00656603
hsa-miR-4776-5p	ENSG00000149483	TMEM138	No	1	-0.206656	0.0235367
hsa-miR-4776-5p	ENSG00000149541	B3GAT3	No	1	-0.344816	0.000114926
hsa-miR-4776-5p	ENSG00000149547	EI24	No	2	-0.208222	0.0224802
hsa-miR-4776-5p	ENSG00000149557	FEZ1	No	1	-0.224521	0.0136889
hsa-miR-4776-5p	ENSG00000149575	SCN2B	No	4	-0.26704	0.0031943
hsa-miR-4776-5p	ENSG00000149596	JPH2	No	5	-0.273474	0.00250922
hsa-miR-4776-5p	ENSG00000149600	COMMD7	No	1	-0.303306	0.000758623
hsa-miR-4776-5p	ENSG00000149633	KIAA1755	No	1	-0.249205	0.00605527
hsa-miR-4776-5p	ENSG00000150316	CWC15	No	1	-0.259057	0.00427577
hsa-miR-4776-5p	ENSG00000150361	KLHL1	No	1	-0.193024	0.0346658
hsa-miR-4776-5p	ENSG00000150540	HNMT	No	1	-0.214571	0.0186032
hsa-miR-4776-5p	ENSG00000150630	VEGFC	No	2	-0.330462	0.000227578
hsa-miR-4776-5p	ENSG00000150636	CCDC102B	No	1	-0.266839	0.00321821
hsa-miR-4776-5p	ENSG00000150687	PRSS23	No	1	-0.218877	0.0163155
hsa-miR-4776-5p	ENSG00000151287	TEX30	No	1	-0.230268	0.0114011
hsa-miR-4776-5p	ENSG00000151353	TMEM18	No	1	-0.264358	0.00352652
hsa-miR-4776-5p	ENSG00000151366	NDUFC2	No	2	-0.208391	0.0223683
hsa-miR-4776-5p	ENSG00000151388	ADAMTS12	No	5	-0.199932	0.0285699
hsa-miR-4776-5p	ENSG00000151445	VIPAS39	No	1	-0.236011	0.00945696
hsa-miR-4776-5p	ENSG00000151490	PTPRO	No	2	-0.246849	0.00656804
hsa-miR-4776-5p	ENSG00000151552	QDPR	No	2	-0.211448	0.0204315
hsa-miR-4776-5p	ENSG00000151617	EDNRA	No	1	-0.212421	0.0198462
hsa-miR-4776-5p	ENSG00000151650	VENTX	No	1	-0.245417	0.0068983
hsa-miR-4776-5p	ENSG00000151917	BEND6	No	1	-0.232513	0.0106031
hsa-miR-4776-5p	ENSG00000151962	RBM46	No	1	-0.185846	0.0421263
hsa-miR-4776-5p	ENSG00000152082	MZT2B	No	3	-0.230411	0.0113488
hsa-miR-4776-5p	ENSG00000152147	GEMIN6	No	1	-0.28934	0.00134952
hsa-miR-4776-5p	ENSG00000152208	GRID2	No	1	-0.183642	0.0446695
hsa-miR-4776-5p	ENSG00000152348	ATG10	No	1	-0.207039	0.023274
hsa-miR-4776-5p	ENSG00000152377	SPOCK1	No	1	-0.269195	0.0029481
hsa-miR-4776-5p	ENSG00000152503	TRIM36	No	1	-0.251249	0.00563965
hsa-miR-4776-5p	ENSG00000152749	GPR180	No	1	-0.187496	0.0403019
hsa-miR-4776-5p	ENSG00000152953	STK32B	No	1	-0.195193	0.0326431
hsa-miR-4776-5p	ENSG00000153233	PTPRR	No	1	-0.216963	0.0173005
hsa-miR-4776-5p	ENSG00000153237	CCDC148	No	1	-0.210764	0.0208521
hsa-miR-4776-5p	ENSG00000153310	FAM49B	No	1	-0.267097	0.00318749
hsa-miR-4776-5p	ENSG00000153395	LPCAT1	No	1	-0.304868	0.000710029
hsa-miR-4776-5p	ENSG00000153485	TMEM251	No	3	-0.194733	0.0330631
hsa-miR-4776-5p	ENSG00000154096	THY1	No	1	-0.2616	0.00390012
hsa-miR-4776-5p	ENSG00000154162	CDH12	No	1	-0.196339	0.0316153
hsa-miR-4776-5p	ENSG00000154764	WNT7A	No	1	-0.187569	0.0402231
hsa-miR-4776-5p	ENSG00000154813	DPH3	No	1	-0.185876	0.0420919
hsa-miR-4776-5p	ENSG00000154978	VOPP1	No	3	-0.225931	0.0130934
hsa-miR-4776-5p	ENSG00000155099	TMEM55A	No	1	-0.274892	0.00237728
hsa-miR-4776-5p	ENSG00000155229	MMS19	No	2	-0.2344	0.00997041
hsa-miR-4776-5p	ENSG00000155254	MARVELD1	No	2	-0.257705	0.00448837
hsa-miR-4776-5p	ENSG00000155465	SLC7A7	No	1	-0.251779	0.0055359
hsa-miR-4776-5p	ENSG00000155659	VSIG4	No	1	-0.26824	0.00305502
hsa-miR-4776-5p	ENSG00000155660	PDIA4	No	1	-0.228568	0.0120401
hsa-miR-4776-5p	ENSG00000155876	RRAGA	No	1	-0.227203	0.0125758
hsa-miR-4776-5p	ENSG00000155886	SLC24A2	No	1	-0.225508	0.0132698
hsa-miR-4776-5p	ENSG00000156103	MMP16	No	2	-0.224437	0.0137254
hsa-miR-4776-5p	ENSG00000156219	ART3	No	6	-0.259441	0.00421708
hsa-miR-4776-5p	ENSG00000156222	SLC28A1	No	3	-0.189594	0.0380785
hsa-miR-4776-5p	ENSG00000156414	TDRD9	No	1	-0.233015	0.0104313
hsa-miR-4776-5p	ENSG00000156603	MED19	No	1	-0.214263	0.018777
hsa-miR-4776-5p	ENSG00000157020	SEC13	No	1	-0.18721	0.0406128
hsa-miR-4776-5p	ENSG00000157191	NECAP2	No	1	-0.277168	0.00217873
hsa-miR-4776-5p	ENSG00000157227	MMP14	No	3	-0.283459	0.00170541
hsa-miR-4776-5p	ENSG00000157350	ST3GAL2	No	2	-0.277708	0.00213388
hsa-miR-4776-5p	ENSG00000157766	ACAN	No	1	-0.238831	0.00861393
hsa-miR-4776-5p	ENSG00000157873	TNFRSF14	No	1	-0.190298	0.0373556
hsa-miR-4776-5p	ENSG00000157916	RER1	No	1	-0.281383	0.00185016
hsa-miR-4776-5p	ENSG00000157954	WIPI2	No	1	-0.248906	0.0061183
hsa-miR-4776-5p	ENSG00000158008	EXTL1	No	1	-0.194272	0.0334891
hsa-miR-4776-5p	ENSG00000158042	MRPL17	No	4	-0.308964	0.000595821
hsa-miR-4776-5p	ENSG00000158186	MRAS	No	1	-0.224298	0.0137852
hsa-miR-4776-5p	ENSG00000158402	CDC25C	No	1	-0.180477	0.048545
hsa-miR-4776-5p	ENSG00000158473	CD1D	No	2	-0.190062	0.0375971
hsa-miR-4776-5p	ENSG00000158516	CPA2	No	1	-0.20875	0.0221334
hsa-miR-4776-5p	ENSG00000158525	CPA5	No	1	-0.237797	0.00891488
hsa-miR-4776-5p	ENSG00000158555	GDPD5	No	1	-0.317232	0.000414977
hsa-miR-4776-5p	ENSG00000158714	SLAMF8	No	3	-0.211345	0.0204941
hsa-miR-4776-5p	ENSG00000158715	SLC45A3	No	4	-0.228064	0.0122356
hsa-miR-4776-5p	ENSG00000158717	RNF166	No	2	-0.230933	0.0111594
hsa-miR-4776-5p	ENSG00000158747	NBL1	No	1	-0.236167	0.00940844
hsa-miR-4776-5p	ENSG00000158850	B4GALT3	No	2	-0.280394	0.00192293
hsa-miR-4776-5p	ENSG00000159248	GJD2	No	1	-0.194738	0.0330592
hsa-miR-4776-5p	ENSG00000159251	ACTC1	No	1	-0.229697	0.0116124
hsa-miR-4776-5p	ENSG00000159403	C1R	No	1	-0.228167	0.0121956
hsa-miR-4776-5p	ENSG00000159640	ACE	No	2	-0.224276	0.0137949
hsa-miR-4776-5p	ENSG00000159692	CTBP1	No	2	-0.221037	0.015263
hsa-miR-4776-5p	ENSG00000159840	ZYX	No	2	-0.205049	0.0246643
hsa-miR-4776-5p	ENSG00000160014	CALM3	No	2	-0.389917	1.07e-05
hsa-miR-4776-5p	ENSG00000160050	CCDC28B	No	1	-0.247157	0.00649891
hsa-miR-4776-5p	ENSG00000160055	TMEM234	No	1	-0.31459	0.000466341
hsa-miR-4776-5p	ENSG00000160072	ATAD3B	No	3	-0.32363	0.000311405
hsa-miR-4776-5p	ENSG00000160199	PKNOX1	No	3	-0.184783	0.0433373
hsa-miR-4776-5p	ENSG00000160207	HSF2BP	No	4	-0.235011	0.00977274
hsa-miR-4776-5p	ENSG00000160282	FTCD	No	1	-0.224421	0.0137322
hsa-miR-4776-5p	ENSG00000160408	ST6GALNAC6	No	1	-0.181495	0.04727
hsa-miR-4776-5p	ENSG00000160883	HK3	No	2	-0.256536	0.00467976
hsa-miR-4776-5p	ENSG00000160886	LY6K	No	1	-0.241084	0.00798871
hsa-miR-4776-5p	ENSG00000160932	LY6E	No	3	-0.186684	0.0411912
hsa-miR-4776-5p	ENSG00000160948	VPS28	No	2	-0.276124	0.00226788
hsa-miR-4776-5p	ENSG00000161091	MFSD12	No	1	-0.192873	0.0348102
hsa-miR-4776-5p	ENSG00000161180	CCDC116	No	1	-0.181954	0.0467032
hsa-miR-4776-5p	ENSG00000161203	AP2M1	No	2	-0.183958	0.0442978
hsa-miR-4776-5p	ENSG00000161381	PLXDC1	No	5	-0.232615	0.0105678
hsa-miR-4776-5p	ENSG00000161544	CYGB	No	1	-0.185336	0.0427032
hsa-miR-4776-5p	ENSG00000161638	ITGA5	No	1	-0.254836	0.00497111
hsa-miR-4776-5p	ENSG00000161671	EMC10	No	1	-0.222161	0.0147387
hsa-miR-4776-5p	ENSG00000161681	SHANK1	No	1	-0.18282	0.0456509
hsa-miR-4776-5p	ENSG00000161904	LEMD2	No	5	-0.24643	0.00666326
hsa-miR-4776-5p	ENSG00000162065	TBC1D24	No	1	-0.201065	0.0276624
hsa-miR-4776-5p	ENSG00000162129	CLPB	No	1	-0.205567	0.024296
hsa-miR-4776-5p	ENSG00000162374	ELAVL4	No	1	-0.215609	0.0180277
hsa-miR-4776-5p	ENSG00000162426	SLC45A1	No	1	-0.196674	0.0313201
hsa-miR-4776-5p	ENSG00000162433	AK4	No	1	-0.218823	0.0163424
hsa-miR-4776-5p	ENSG00000162493	PDPN	No	5	-0.257277	0.00455767
hsa-miR-4776-5p	ENSG00000162511	LAPTM5	No	1	-0.190441	0.0372105
hsa-miR-4776-5p	ENSG00000162512	SDC3	No	2	-0.271952	0.00265801
hsa-miR-4776-5p	ENSG00000162576	MXRA8	No	1	-0.253662	0.00518157
hsa-miR-4776-5p	ENSG00000162641	AKNAD1	No	1	-0.313189	0.000495903
hsa-miR-4776-5p	ENSG00000162642	C1orf52	No	1	-0.232232	0.0107003
hsa-miR-4776-5p	ENSG00000162694	EXTL2	No	1	-0.253591	0.00519463
hsa-miR-4776-5p	ENSG00000162734	PEA15	No	2	-0.198856	0.0294542
hsa-miR-4776-5p	ENSG00000162745	OLFML2B	No	1	-0.270074	0.00285268
hsa-miR-4776-5p	ENSG00000162961	DPY30	No	2	-0.183815	0.0444658
hsa-miR-4776-5p	ENSG00000163069	SGCB	No	6	-0.287221	0.00146914
hsa-miR-4776-5p	ENSG00000163092	XIRP2	No	1	-0.261558	0.00390608
hsa-miR-4776-5p	ENSG00000163154	TNFAIP8L2	No	1	-0.205018	0.0246867
hsa-miR-4776-5p	ENSG00000163171	CDC42EP3	No	3	-0.22632	0.0129334
hsa-miR-4776-5p	ENSG00000163297	ANTXR2	No	4	-0.232954	0.0104519
hsa-miR-4776-5p	ENSG00000163380	LMOD3	No	1	-0.273873	0.0024714
hsa-miR-4776-5p	ENSG00000163430	FSTL1	No	4	-0.234971	0.00978562
hsa-miR-4776-5p	ENSG00000163479	SSR2	No	1	-0.325005	0.000292538
hsa-miR-4776-5p	ENSG00000163599	CTLA4	No	1	-0.181749	0.0469556
hsa-miR-4776-5p	ENSG00000163661	PTX3	No	1	-0.187608	0.040181
hsa-miR-4776-5p	ENSG00000163673	DCLK3	No	1	-0.208601	0.0222305
hsa-miR-4776-5p	ENSG00000163703	CRELD1	No	1	-0.217034	0.0172629
hsa-miR-4776-5p	ENSG00000163794	UCN	No	1	-0.210252	0.0211713
hsa-miR-4776-5p	ENSG00000163909	HEYL	No	5	-0.291415	0.00124108
hsa-miR-4776-5p	ENSG00000163956	LRPAP1	No	2	-0.21379	0.0190465
hsa-miR-4776-5p	ENSG00000164087	POC1A	No	1	-0.237599	0.00897357
hsa-miR-4776-5p	ENSG00000164175	SLC45A2	No	1	-0.188342	0.0393927
hsa-miR-4776-5p	ENSG00000164237	CMBL	No	3	-0.185292	0.042754
hsa-miR-4776-5p	ENSG00000164283	ESM1	No	1	-0.179821	0.0493821
hsa-miR-4776-5p	ENSG00000164294	GPX8	No	1	-0.289742	0.00132788
hsa-miR-4776-5p	ENSG00000164366	CCDC127	No	1	-0.293909	0.00112126
hsa-miR-4776-5p	ENSG00000164414	SLC35A1	No	1	-0.185412	0.0426169
hsa-miR-4776-5p	ENSG00000164434	FABP7	No	1	-0.218519	0.0164961
hsa-miR-4776-5p	ENSG00000164465	DCBLD1	No	4	-0.255826	0.00479944
hsa-miR-4776-5p	ENSG00000164535	DAGLB	No	1	-0.22988	0.0115443
hsa-miR-4776-5p	ENSG00000164587	RPS14	No	1	-0.231125	0.0110905
hsa-miR-4776-5p	ENSG00000164591	MYOZ3	No	1	-0.273973	0.00246201
hsa-miR-4776-5p	ENSG00000164615	CAMLG	No	1	-0.203537	0.025768
hsa-miR-4776-5p	ENSG00000164692	COL1A2	No	1	-0.240968	0.00801989
hsa-miR-4776-5p	ENSG00000164733	CTSB	No	1	-0.220265	0.0156322
hsa-miR-4776-5p	ENSG00000164741	DLC1	No	2	-0.199521	0.0289048
hsa-miR-4776-5p	ENSG00000164742	ADCY1	No	6	-0.278377	0.00207944
hsa-miR-4776-5p	ENSG00000164815	ORC5	No	1	-0.231598	0.0109222
hsa-miR-4776-5p	ENSG00000164823	OSGIN2	No	1	-0.194408	0.0333635
hsa-miR-4776-5p	ENSG00000164880	INTS1	No	1	-0.186483	0.0414137
hsa-miR-4776-5p	ENSG00000164932	CTHRC1	No	1	-0.257094	0.00458756
hsa-miR-4776-5p	ENSG00000164967	RPP25L	No	2	-0.200784	0.0278852
hsa-miR-4776-5p	ENSG00000165084	C8orf34	No	2	-0.278451	0.00207355
hsa-miR-4776-5p	ENSG00000165434	PGM2L1	No	3	-0.188277	0.0394619
hsa-miR-4776-5p	ENSG00000165443	PHYHIPL	No	1	-0.200358	0.0282256
hsa-miR-4776-5p	ENSG00000165458	INPPL1	No	3	-0.203876	0.025517
hsa-miR-4776-5p	ENSG00000165512	ZNF22	No	1	-0.198397	0.0298392
hsa-miR-4776-5p	ENSG00000165526	RPUSD4	No	4	-0.221385	0.015099
hsa-miR-4776-5p	ENSG00000165644	COMTD1	No	1	-0.184725	0.0434042
hsa-miR-4776-5p	ENSG00000165689	SDCCAG3	No	1	-0.197089	0.0309577
hsa-miR-4776-5p	ENSG00000165731	RET	No	3	-0.201605	0.0272389
hsa-miR-4776-5p	ENSG00000165752	STK32C	No	3	-0.22507	0.0134543
hsa-miR-4776-5p	ENSG00000165775	FUNDC2	No	1	-0.369075	3.35e-05
hsa-miR-4776-5p	ENSG00000165802	NSMF	No	1	-0.194849	0.0329566
hsa-miR-4776-5p	ENSG00000165868	HSPA12A	No	5	-0.254765	0.0049837
hsa-miR-4776-5p	ENSG00000165886	UBTD1	No	2	-0.234092	0.0100713
hsa-miR-4776-5p	ENSG00000165915	SLC39A13	No	2	-0.366171	3.91e-05
hsa-miR-4776-5p	ENSG00000165916	PSMC3	No	1	-0.216048	0.0177891
hsa-miR-4776-5p	ENSG00000165917	RAPSN	No	1	-0.180599	0.048391
hsa-miR-4776-5p	ENSG00000166012	TAF1D	No	1	-0.1829	0.0455543
hsa-miR-4776-5p	ENSG00000166086	JAM3	No	1	-0.241138	0.00797435
hsa-miR-4776-5p	ENSG00000166106	ADAMTS15	No	2	-0.254791	0.00497898
hsa-miR-4776-5p	ENSG00000166130	IKBIP	No	5	-0.279618	0.00198187
hsa-miR-4776-5p	ENSG00000166166	TRMT61A	No	5	-0.271666	0.00268681
hsa-miR-4776-5p	ENSG00000166173	LARP6	No	1	-0.227904	0.0122984
hsa-miR-4776-5p	ENSG00000166199	ALKBH3	No	1	-0.193372	0.0343335
hsa-miR-4776-5p	ENSG00000166250	CLMP	No	1	-0.235672	0.00956308
hsa-miR-4776-5p	ENSG00000166289	PLEKHF1	No	1	-0.225972	0.0130767
hsa-miR-4776-5p	ENSG00000166311	SMPD1	No	1	-0.206981	0.0233135
hsa-miR-4776-5p	ENSG00000166441	RPL27A	No	5	-0.218333	0.0165906
hsa-miR-4776-5p	ENSG00000166448	TMEM130	No	1	-0.247617	0.00639682
hsa-miR-4776-5p	ENSG00000166452	AKIP1	No	1	-0.257808	0.0044719
hsa-miR-4776-5p	ENSG00000166548	TK2	No	5	-0.183065	0.0453562
hsa-miR-4776-5p	ENSG00000166557	TMED3	No	2	-0.306327	0.000667225
hsa-miR-4776-5p	ENSG00000166922	SCG5	No	1	-0.416698	2.2e-06
hsa-miR-4776-5p	ENSG00000166997	CNPY4	No	1	-0.319561	0.000374068
hsa-miR-4776-5p	ENSG00000167004	PDIA3	No	2	-0.245377	0.00690776
hsa-miR-4776-5p	ENSG00000167085	PHB	No	1	-0.231228	0.0110538
hsa-miR-4776-5p	ENSG00000167100	SAMD14	No	2	-0.209239	0.0218159
hsa-miR-4776-5p	ENSG00000167105	TMEM92	No	1	-0.275036	0.00236431
hsa-miR-4776-5p	ENSG00000167107	ACSF2	No	1	-0.229849	0.0115559
hsa-miR-4776-5p	ENSG00000167280	ENGASE	No	1	-0.200877	0.0278108
hsa-miR-4776-5p	ENSG00000167397	VKORC1	No	3	-0.442452	4.2e-07
hsa-miR-4776-5p	ENSG00000167515	TRAPPC2L	No	5	-0.259851	0.00415513
hsa-miR-4776-5p	ENSG00000167526	RPL13	No	2	-0.278676	0.00205554
hsa-miR-4776-5p	ENSG00000167552	TUBA1A	No	1	-0.205625	0.024255
hsa-miR-4776-5p	ENSG00000167601	AXL	No	6	-0.21587	0.0178859
hsa-miR-4776-5p	ENSG00000167645	YIF1B	No	3	-0.295547	0.00104844
hsa-miR-4776-5p	ENSG00000167654	ATCAY	No	6	-0.220183	0.0156717
hsa-miR-4776-5p	ENSG00000167657	DAPK3	No	1	-0.227346	0.0125188
hsa-miR-4776-5p	ENSG00000167685	ZNF444	No	1	-0.288475	0.00139726
hsa-miR-4776-5p	ENSG00000167693	NXN	No	1	-0.200021	0.0284975
hsa-miR-4776-5p	ENSG00000167751	KLK2	No	5	-0.198639	0.0296356
hsa-miR-4776-5p	ENSG00000167772	ANGPTL4	No	1	-0.195358	0.0324934
hsa-miR-4776-5p	ENSG00000167850	CD300C	No	2	-0.265518	0.00337919
hsa-miR-4776-5p	ENSG00000167851	CD300A	No	1	-0.30041	0.000856879
hsa-miR-4776-5p	ENSG00000167985	SDHAF2	No	1	-0.179897	0.0492847
hsa-miR-4776-5p	ENSG00000167994	RAB3IL1	No	1	-0.292589	0.00118332
hsa-miR-4776-5p	ENSG00000168002	POLR2G	No	2	-0.292481	0.00118849
hsa-miR-4776-5p	ENSG00000168060	NAALADL1	No	2	-0.197607	0.0305107
hsa-miR-4776-5p	ENSG00000168214	RBPJ	No	5	-0.191351	0.0362962
hsa-miR-4776-5p	ENSG00000168334	XIRP1	No	1	-0.240245	0.00821662
hsa-miR-4776-5p	ENSG00000168454	TXNDC2	No	1	-0.236552	0.00928983
hsa-miR-4776-5p	ENSG00000168530	MYL1	No	1	-0.1845	0.0436646
hsa-miR-4776-5p	ENSG00000168542	COL3A1	No	1	-0.205081	0.0246419
hsa-miR-4776-5p	ENSG00000168569	TMEM223	No	1	-0.186367	0.0415426
hsa-miR-4776-5p	ENSG00000168701	TMEM208	No	1	-0.240723	0.00808621
hsa-miR-4776-5p	ENSG00000168734	PKIG	No	2	-0.262225	0.00381251
hsa-miR-4776-5p	ENSG00000168818	STX18	No	3	-0.202586	0.0264828
hsa-miR-4776-5p	ENSG00000168890	TMEM150A	No	1	-0.231843	0.0108358
hsa-miR-4776-5p	ENSG00000168994	PXDC1	No	1	-0.209123	0.0218908
hsa-miR-4776-5p	ENSG00000168995	SIGLEC7	No	3	-0.228118	0.0122147
hsa-miR-4776-5p	ENSG00000169084	DHRSX	No	1	-0.228216	0.0121765
hsa-miR-4776-5p	ENSG00000169085	C8orf46	No	5	-0.226769	0.0127503
hsa-miR-4776-5p	ENSG00000169189	NSMCE1	No	1	-0.239282	0.00848554
hsa-miR-4776-5p	ENSG00000169223	LMAN2	No	1	-0.189544	0.0381301
hsa-miR-4776-5p	ENSG00000169230	PRELID1	No	1	-0.188246	0.0394953
hsa-miR-4776-5p	ENSG00000169231	THBS3	No	4	-0.18568	0.0423134
hsa-miR-4776-5p	ENSG00000169288	MRPL1	No	1	-0.230349	0.0113717
hsa-miR-4776-5p	ENSG00000169439	SDC2	No	1	-0.200422	0.0281738
hsa-miR-4776-5p	ENSG00000169783	LINGO1	No	1	-0.237684	0.0089484
hsa-miR-4776-5p	ENSG00000169826	CSGALNACT2	No	2	-0.181664	0.0470602
hsa-miR-4776-5p	ENSG00000169895	SYAP1	No	1	-0.215232	0.0182353
hsa-miR-4776-5p	ENSG00000169972	PUSL1	No	1	-0.20438	0.0251476
hsa-miR-4776-5p	ENSG00000170035	UBE2E3	No	1	-0.298175	0.000940549
hsa-miR-4776-5p	ENSG00000170099	SERPINA6	No	1	-0.229926	0.0115274
hsa-miR-4776-5p	ENSG00000170162	VGLL2	No	1	-0.214517	0.0186336
hsa-miR-4776-5p	ENSG00000170266	GLB1	No	1	-0.229496	0.0116875
hsa-miR-4776-5p	ENSG00000170276	HSPB2	No	4	-0.21433	0.0187391
hsa-miR-4776-5p	ENSG00000170290	SLN	No	1	-0.218668	0.0164207
hsa-miR-4776-5p	ENSG00000170370	EMX2	No	1	-0.288286	0.00140789
hsa-miR-4776-5p	ENSG00000170558	CDH2	No	1	-0.263113	0.00369101
hsa-miR-4776-5p	ENSG00000170624	SGCD	No	3	-0.22449	0.0137023
hsa-miR-4776-5p	ENSG00000170801	HTRA3	No	2	-0.296997	0.000987585
hsa-miR-4776-5p	ENSG00000170848	PSG6	No	1	-0.198271	0.0299453
hsa-miR-4776-5p	ENSG00000170892	TSEN34	No	1	-0.205625	0.024255
hsa-miR-4776-5p	ENSG00000170909	OSCAR	No	1	-0.29415	0.00111026
hsa-miR-4776-5p	ENSG00000171055	FEZ2	No	1	-0.212952	0.0195329
hsa-miR-4776-5p	ENSG00000171135	JAGN1	No	1	-0.19343	0.0342785
hsa-miR-4776-5p	ENSG00000171148	TADA3	No	1	-0.187915	0.0398489
hsa-miR-4776-5p	ENSG00000171163	ZNF692	No	1	-0.180268	0.0488113
hsa-miR-4776-5p	ENSG00000171388	APLN	No	1	-0.204853	0.0248052
hsa-miR-4776-5p	ENSG00000171451	DSEL	No	1	-0.18879	0.038918
hsa-miR-4776-5p	ENSG00000171587	DSCAM	No	1	-0.358094	5.93e-05
hsa-miR-4776-5p	ENSG00000171617	ENC1	No	1	-0.265	0.00344422
hsa-miR-4776-5p	ENSG00000171700	RGS19	No	1	-0.307268	0.000640877
hsa-miR-4776-5p	ENSG00000171867	PRNP	No	1	-0.225106	0.0134392
hsa-miR-4776-5p	ENSG00000171872	KLF17	No	1	-0.249028	0.00609253
hsa-miR-4776-5p	ENSG00000171877	FRMD5	No	2	-0.186345	0.0415675
hsa-miR-4776-5p	ENSG00000171960	PPIH	No	1	-0.224472	0.01371
hsa-miR-4776-5p	ENSG00000172081	MOB3A	No	2	-0.192319	0.0353445
hsa-miR-4776-5p	ENSG00000172164	SNTB1	No	1	-0.185261	0.0427897
hsa-miR-4776-5p	ENSG00000172216	CEBPB	No	1	-0.268177	0.00306213
hsa-miR-4776-5p	ENSG00000172270	BSG	No	1	-0.211082	0.0206555
hsa-miR-4776-5p	ENSG00000172315	TP53RK	No	2	-0.214201	0.0188124
hsa-miR-4776-5p	ENSG00000172531	PPP1CA	No	1	-0.274268	0.00243457
hsa-miR-4776-5p	ENSG00000172590	MRPL52	No	1	-0.246015	0.00675868
hsa-miR-4776-5p	ENSG00000172732	MUS81	No	5	-0.245046	0.00698605
hsa-miR-4776-5p	ENSG00000172757	CFL1	No	1	-0.290857	0.00126942
hsa-miR-4776-5p	ENSG00000172878	METAP1D	No	1	-0.208873	0.0220528
hsa-miR-4776-5p	ENSG00000172889	EGFL7	No	2	-0.233142	0.0103884
hsa-miR-4776-5p	ENSG00000172922	RNASEH2C	No	1	-0.230813	0.0112029
hsa-miR-4776-5p	ENSG00000172985	SH3RF3	No	1	-0.204318	0.0251931
hsa-miR-4776-5p	ENSG00000173113	TRMT112	No	2	-0.327022	0.000266757
hsa-miR-4776-5p	ENSG00000173156	RHOD	No	1	-0.203314	0.0259343
hsa-miR-4776-5p	ENSG00000173272	MZT2A	No	2	-0.25385	0.00514744
hsa-miR-4776-5p	ENSG00000173369	C1QB	No	1	-0.261886	0.00385985
hsa-miR-4776-5p	ENSG00000173391	OLR1	No	5	-0.265531	0.00337752
hsa-miR-4776-5p	ENSG00000173436	MINOS1	No	1	-0.238362	0.00874922
hsa-miR-4776-5p	ENSG00000173511	VEGFB	No	1	-0.292647	0.00118053
hsa-miR-4776-5p	ENSG00000173546	CSPG4	No	1	-0.192047	0.0356099
hsa-miR-4776-5p	ENSG00000173638	SLC19A1	No	2	-0.179505	0.0497906
hsa-miR-4776-5p	ENSG00000173838	2025-03-10	No	2	-0.267187	0.00317688
hsa-miR-4776-5p	ENSG00000173914	RBM4B	No	1	-0.203907	0.0254939
hsa-miR-4776-5p	ENSG00000174099	MSRB3	No	1	-0.274799	0.0023858
hsa-miR-4776-5p	ENSG00000174165	ZDHHC24	No	1	-0.186795	0.0410681
hsa-miR-4776-5p	ENSG00000174307	PHLDA3	No	1	-0.249049	0.00608812
hsa-miR-4776-5p	ENSG00000174370	C11orf45	No	1	-0.198267	0.0299483
hsa-miR-4776-5p	ENSG00000174547	MRPL11	No	1	-0.189459	0.038218
hsa-miR-4776-5p	ENSG00000174600	CMKLR1	No	4	-0.202676	0.026415
hsa-miR-4776-5p	ENSG00000174744	BRMS1	No	1	-0.299023	0.000907976
hsa-miR-4776-5p	ENSG00000174851	YIF1A	No	2	-0.379369	1.93e-05
hsa-miR-4776-5p	ENSG00000174915	PTDSS2	No	5	-0.240174	0.00823627
hsa-miR-4776-5p	ENSG00000174945	AMZ1	No	2	-0.203559	0.0257514
hsa-miR-4776-5p	ENSG00000174990	CA5A	No	2	-0.21022	0.0211917
hsa-miR-4776-5p	ENSG00000175063	UBE2C	No	1	-0.262051	0.00383674
hsa-miR-4776-5p	ENSG00000175130	MARCKSL1	No	1	-0.236337	0.00935601
hsa-miR-4776-5p	ENSG00000175315	CST6	No	1	-0.244962	0.00700628
hsa-miR-4776-5p	ENSG00000175336	APOF	No	1	-0.199731	0.0287328
hsa-miR-4776-5p	ENSG00000175376	EIF1AD	No	6	-0.205844	0.0241011
hsa-miR-4776-5p	ENSG00000175390	EIF3F	No	2	-0.240397	0.00817498
hsa-miR-4776-5p	ENSG00000175449	RFESD	No	1	-0.192261	0.035401
hsa-miR-4776-5p	ENSG00000175467	SART1	No	2	-0.202725	0.0263778
hsa-miR-4776-5p	ENSG00000175482	POLD4	No	1	-0.198994	0.0293392
hsa-miR-4776-5p	ENSG00000175573	C11orf68	No	4	-0.267905	0.00309331
hsa-miR-4776-5p	ENSG00000175575	PAAF1	No	1	-0.211698	0.0202797
hsa-miR-4776-5p	ENSG00000175711	B3GNTL1	No	1	-0.182432	0.0461203
hsa-miR-4776-5p	ENSG00000175764	TTLL11	No	4	-0.228885	0.0119187
hsa-miR-4776-5p	ENSG00000175826	CTDNEP1	No	1	-0.261779	0.00387491
hsa-miR-4776-5p	ENSG00000176022	B3GALT6	No	2	-0.218725	0.0163918
hsa-miR-4776-5p	ENSG00000176040	TMPRSS7	No	1	-0.218777	0.0163655
hsa-miR-4776-5p	ENSG00000176171	BNIP3	No	2	-0.247996	0.00631383
hsa-miR-4776-5p	ENSG00000176204	LRRTM4	No	2	-0.203584	0.0257331
hsa-miR-4776-5p	ENSG00000176371	ZSCAN2	No	1	-0.233606	0.0102325
hsa-miR-4776-5p	ENSG00000176383	B3GNT4	No	2	-0.234141	0.0100552
hsa-miR-4776-5p	ENSG00000176386	CDC26	No	1	-0.199909	0.028588
hsa-miR-4776-5p	ENSG00000176401	EID2B	No	1	-0.271992	0.00265399
hsa-miR-4776-5p	ENSG00000176490	DIRAS1	No	1	-0.257629	0.00450057
hsa-miR-4776-5p	ENSG00000176623	RMDN1	No	1	-0.238773	0.00863058
hsa-miR-4776-5p	ENSG00000176720	BOK	No	1	-0.183775	0.0445131
hsa-miR-4776-5p	ENSG00000176783	RUFY1	No	1	-0.183342	0.0450259
hsa-miR-4776-5p	ENSG00000176887	SOX11	No	2	-0.256781	0.00463899
hsa-miR-4776-5p	ENSG00000177108	ZDHHC22	No	1	-0.333057	0.000201628
hsa-miR-4776-5p	ENSG00000177239	MAN1B1	No	1	-0.372359	2.82e-05
hsa-miR-4776-5p	ENSG00000177354	C10orf71	No	1	-0.202025	0.0269127
hsa-miR-4776-5p	ENSG00000177374	HIC1	No	1	-0.188335	0.0394001
hsa-miR-4776-5p	ENSG00000177511	ST8SIA3	No	2	-0.217755	0.016887
hsa-miR-4776-5p	ENSG00000177556	ATOX1	No	1	-0.250066	0.00587692
hsa-miR-4776-5p	ENSG00000177575	CD163	No	1	-0.196607	0.0313788
hsa-miR-4776-5p	ENSG00000177674	AGTRAP	No	5	-0.259771	0.00416719
hsa-miR-4776-5p	ENSG00000177700	POLR2L	No	1	-0.278444	0.00207407
hsa-miR-4776-5p	ENSG00000177830	CHID1	No	1	-0.240004	0.00828313
hsa-miR-4776-5p	ENSG00000177963	RIC8A	No	4	-0.211787	0.0202258
hsa-miR-4776-5p	ENSG00000178033	FAM26E	No	1	-0.265745	0.00335095
hsa-miR-4776-5p	ENSG00000178104	PDE4DIP	No	3	-0.191052	0.0365944
hsa-miR-4776-5p	ENSG00000178149	DALRD3	No	1	-0.206285	0.0237927
hsa-miR-4776-5p	ENSG00000178397	FAM220A	No	1	-0.182958	0.0454846
hsa-miR-4776-5p	ENSG00000178695	KCTD12	No	5	-0.196384	0.0315754
hsa-miR-4776-5p	ENSG00000178719	GRINA	No	1	-0.319731	0.00037124
hsa-miR-4776-5p	ENSG00000178789	CD300LB	No	1	-0.200833	0.0278462
hsa-miR-4776-5p	ENSG00000178860	MSC	No	3	-0.284633	0.00162824
hsa-miR-4776-5p	ENSG00000179218	CALR	No	1	-0.25696	0.00460954
hsa-miR-4776-5p	ENSG00000179242	CDH4	No	3	-0.198704	0.0295808
hsa-miR-4776-5p	ENSG00000179364	PACS2	No	2	-0.20384	0.0255433
hsa-miR-4776-5p	ENSG00000179431	FJX1	No	1	-0.184404	0.0437764
hsa-miR-4776-5p	ENSG00000179520	SLC17A8	No	3	-0.211095	0.0206473
hsa-miR-4776-5p	ENSG00000179632	MAF1	No	1	-0.282259	0.00178777
hsa-miR-4776-5p	ENSG00000179832	MROH1	No	1	-0.220871	0.0153413
hsa-miR-4776-5p	ENSG00000179855	GIPC3	No	3	-0.197196	0.0308647
hsa-miR-4776-5p	ENSG00000179933	C14orf119	No	1	-0.207303	0.0230952
hsa-miR-4776-5p	ENSG00000180044	C3orf80	No	1	-0.21835	0.0165815
hsa-miR-4776-5p	ENSG00000180061	TMEM150B	No	4	-0.26256	0.0037663
hsa-miR-4776-5p	ENSG00000180098	TRNAU1AP	No	1	-0.300397	0.000857359
hsa-miR-4776-5p	ENSG00000180304	OAZ2	No	1	-0.304051	0.000735069
hsa-miR-4776-5p	ENSG00000180340	FZD2	No	1	-0.340965	0.000138495
hsa-miR-4776-5p	ENSG00000180745	CLRN3	No	1	-0.214421	0.0186876
hsa-miR-4776-5p	ENSG00000180785	OR51E1	No	6	-0.221028	0.0152672
hsa-miR-4776-5p	ENSG00000180822	PSMG4	No	1	-0.262256	0.00380818
hsa-miR-4776-5p	ENSG00000181038	METTL23	No	1	-0.185872	0.042097
hsa-miR-4776-5p	ENSG00000181104	F2R	No	1	-0.185127	0.0429426
hsa-miR-4776-5p	ENSG00000181264	TMEM136	No	1	-0.327727	0.000258252
hsa-miR-4776-5p	ENSG00000181374	CCL13	No	1	-0.236131	0.00941951
hsa-miR-4776-5p	ENSG00000181418	DDN	No	3	-0.180558	0.0484433
hsa-miR-4776-5p	ENSG00000181610	MRPS23	No	1	-0.235185	0.0097171
hsa-miR-4776-5p	ENSG00000181924	COA4	No	1	-0.222215	0.0147141
hsa-miR-4776-5p	ENSG00000182004	SNRPE	No	1	-0.191155	0.0364918
hsa-miR-4776-5p	ENSG00000182197	EXT1	No	1	-0.231491	0.0109601
hsa-miR-4776-5p	ENSG00000182218	HHIPL1	No	4	-0.252645	0.00537041
hsa-miR-4776-5p	ENSG00000182287	AP1S2	No	1	-0.231821	0.0108436
hsa-miR-4776-5p	ENSG00000182326	C1S	No	2	-0.228452	0.0120848
hsa-miR-4776-5p	ENSG00000182459	TEX19	No	1	-0.198607	0.0296627
hsa-miR-4776-5p	ENSG00000182492	BGN	No	5	-0.28391	0.00167539
hsa-miR-4776-5p	ENSG00000182512	GLRX5	No	1	-0.247215	0.00648596
hsa-miR-4776-5p	ENSG00000182667	NTM	No	1	-0.197879	0.0302778
hsa-miR-4776-5p	ENSG00000182676	PPP1R27	No	1	-0.211644	0.0203124
hsa-miR-4776-5p	ENSG00000182774	RPS17	No	1	-0.214781	0.0184857
hsa-miR-4776-5p	ENSG00000182809	CRIP2	No	1	-0.20907	0.0219254
hsa-miR-4776-5p	ENSG00000182871	COL18A1	No	1	-0.282683	0.00175828
hsa-miR-4776-5p	ENSG00000182963	GJC1	No	1	-0.199717	0.0287442
hsa-miR-4776-5p	ENSG00000183020	AP2A2	No	1	-0.234784	0.00984592
hsa-miR-4776-5p	ENSG00000183098	GPC6	No	1	-0.220599	0.0154712
hsa-miR-4776-5p	ENSG00000183114	FAM43B	No	1	-0.205927	0.0240423
hsa-miR-4776-5p	ENSG00000183137	CEP57L1	No	1	-0.254372	0.00505341
hsa-miR-4776-5p	ENSG00000183230	CTNNA3	No	3	-0.201313	0.0274674
hsa-miR-4776-5p	ENSG00000183287	CCBE1	No	1	-0.216561	0.0175136
hsa-miR-4776-5p	ENSG00000183379	SYNDIG1L	No	3	-0.224716	0.0136055
hsa-miR-4776-5p	ENSG00000183431	SF3A3	No	1	-0.202943	0.0262124
hsa-miR-4776-5p	ENSG00000183513	COA5	No	4	-0.179438	0.0498773
hsa-miR-4776-5p	ENSG00000183576	SETD3	No	1	-0.211457	0.0204261
hsa-miR-4776-5p	ENSG00000183597	TANGO2	No	4	-0.26803	0.00307896
hsa-miR-4776-5p	ENSG00000183655	KLHL25	No	1	-0.227248	0.012558
hsa-miR-4776-5p	ENSG00000183668	PSG9	No	1	-0.227073	0.0126278
hsa-miR-4776-5p	ENSG00000183780	SLC35F3	No	1	-0.211756	0.0202447
hsa-miR-4776-5p	ENSG00000184058	TBX1	No	1	-0.201011	0.0277048
hsa-miR-4776-5p	ENSG00000184076	UQCR10	No	3	-0.223825	0.0139915
hsa-miR-4776-5p	ENSG00000184164	CRELD2	No	1	-0.298028	0.000946315
hsa-miR-4776-5p	ENSG00000184182	UBE2F	No	1	-0.240638	0.00810923
hsa-miR-4776-5p	ENSG00000184207	PGP	No	1	-0.183114	0.0452974
hsa-miR-4776-5p	ENSG00000184277	TM2D3	No	2	-0.181575	0.0471705
hsa-miR-4776-5p	ENSG00000184371	CSF1	No	1	-0.213233	0.0193687
hsa-miR-4776-5p	ENSG00000184408	KCND2	No	6	-0.266035	0.00331526
hsa-miR-4776-5p	ENSG00000184470	TXNRD2	No	1	-0.217445	0.0170478
hsa-miR-4776-5p	ENSG00000184486	POU3F2	No	1	-0.212413	0.0198509
hsa-miR-4776-5p	ENSG00000184564	SLITRK6	No	1	-0.199546	0.0288844
hsa-miR-4776-5p	ENSG00000184599	FAM19A3	No	1	-0.198105	0.0300854
hsa-miR-4776-5p	ENSG00000184838	PRR16	No	1	-0.187683	0.0400989
hsa-miR-4776-5p	ENSG00000184840	TMED9	No	1	-0.305153	0.000701459
hsa-miR-4776-5p	ENSG00000184887	BTBD6	No	1	-0.271497	0.00270404
hsa-miR-4776-5p	ENSG00000184903	IMMP2L	No	1	-0.229305	0.0117596
hsa-miR-4776-5p	ENSG00000184937	WT1	No	6	-0.179566	0.0497109
hsa-miR-4776-5p	ENSG00000184986	TMEM121	No	1	-0.243984	0.0072432
hsa-miR-4776-5p	ENSG00000184988	TMEM106A	No	5	-0.179755	0.0494682
hsa-miR-4776-5p	ENSG00000185000	DGAT1	No	2	-0.283839	0.00168011
hsa-miR-4776-5p	ENSG00000185024	BRF1	No	4	-0.290947	0.00126484
hsa-miR-4776-5p	ENSG00000185070	FLRT2	No	4	-0.20923	0.0218216
hsa-miR-4776-5p	ENSG00000185088	RPS27L	No	3	-0.312538	0.000510228
hsa-miR-4776-5p	ENSG00000185122	HSF1	No	1	-0.300138	0.000866688
hsa-miR-4776-5p	ENSG00000185189	NRBP2	No	2	-0.23722	0.00908696
hsa-miR-4776-5p	ENSG00000185291	IL3RA	No	1	-0.207365	0.023053
hsa-miR-4776-5p	ENSG00000185324	CDK10	No	1	-0.236234	0.00938771
hsa-miR-4776-5p	ENSG00000185386	MAPK11	No	1	-0.294686	0.00108617
hsa-miR-4776-5p	ENSG00000185420	SMYD3	No	1	-0.234324	0.00999518
hsa-miR-4776-5p	ENSG00000185608	MRPL40	No	1	-0.225891	0.01311
hsa-miR-4776-5p	ENSG00000185627	PSMD13	No	2	-0.281599	0.00183461
hsa-miR-4776-5p	ENSG00000185651	UBE2L3	No	2	-0.231696	0.0108876
hsa-miR-4776-5p	ENSG00000185803	SLC52A2	No	1	-0.319753	0.000370869
hsa-miR-4776-5p	ENSG00000185818	NAT8L	No	3	-0.262439	0.00378288
hsa-miR-4776-5p	ENSG00000185825	BCAP31	No	1	-0.217106	0.0172253
hsa-miR-4776-5p	ENSG00000185838	GNB1L	No	2	-0.199343	0.0290514
hsa-miR-4776-5p	ENSG00000185897	FFAR3	No	1	-0.21692	0.0173234
hsa-miR-4776-5p	ENSG00000186184	POLR1D	No	1	-0.218931	0.0162887
hsa-miR-4776-5p	ENSG00000186340	THBS2	No	1	-0.19144	0.0362076
hsa-miR-4776-5p	ENSG00000186354	C9orf47	No	1	-0.185934	0.0420271
hsa-miR-4776-5p	ENSG00000186407	CD300E	No	1	-0.196817	0.031195
hsa-miR-4776-5p	ENSG00000186439	TRDN	No	1	-0.241458	0.00788902
hsa-miR-4776-5p	ENSG00000186458	DEFB132	No	1	-0.188258	0.0394825
hsa-miR-4776-5p	ENSG00000186470	BTN3A2	No	3	-0.205821	0.0241168
hsa-miR-4776-5p	ENSG00000186487	MYT1L	No	1	-0.182083	0.0465448
hsa-miR-4776-5p	ENSG00000186501	TMEM222	No	4	-0.221224	0.0151745
hsa-miR-4776-5p	ENSG00000186818	LILRB4	No	1	-0.187045	0.0407934
hsa-miR-4776-5p	ENSG00000186862	PDZD7	No	2	-0.18145	0.0473253
hsa-miR-4776-5p	ENSG00000186866	POFUT2	No	1	-0.206531	0.0236228
hsa-miR-4776-5p	ENSG00000186868	MAPT	No	1	-0.203608	0.025715
hsa-miR-4776-5p	ENSG00000187045	TMPRSS6	No	2	-0.199133	0.0292245
hsa-miR-4776-5p	ENSG00000187094	CCK	No	2	-0.203466	0.0258208
hsa-miR-4776-5p	ENSG00000187109	NAP1L1	No	3	-0.19891	0.0294096
hsa-miR-4776-5p	ENSG00000187116	LILRA5	No	1	-0.194979	0.0328383
hsa-miR-4776-5p	ENSG00000187147	RNF220	No	1	-0.193024	0.0346649
hsa-miR-4776-5p	ENSG00000187266	EPOR	No	1	-0.226235	0.0129682
hsa-miR-4776-5p	ENSG00000187474	FPR3	No	1	-0.209824	0.0214419
hsa-miR-4776-5p	ENSG00000187479	C11orf96	No	1	-0.208922	0.0220209
hsa-miR-4776-5p	ENSG00000187498	COL4A1	No	6	-0.19095	0.0366972
hsa-miR-4776-5p	ENSG00000187634	SAMD11	No	1	-0.203746	0.0256125
hsa-miR-4776-5p	ENSG00000187730	GABRD	No	1	-0.246028	0.00675558
hsa-miR-4776-5p	ENSG00000187954	CYHR1	No	1	-0.277172	0.00217835
hsa-miR-4776-5p	ENSG00000188026	RILPL1	No	1	-0.302387	0.000788631
hsa-miR-4776-5p	ENSG00000188042	ARL4C	No	1	-0.221005	0.0152778
hsa-miR-4776-5p	ENSG00000188130	MAPK12	No	1	-0.393317	8.83e-06
hsa-miR-4776-5p	ENSG00000188176	SMTNL2	No	1	-0.230509	0.011313
hsa-miR-4776-5p	ENSG00000188191	PRKAR1B	No	1	-0.275954	0.00228267
hsa-miR-4776-5p	ENSG00000188243	COMMD6	No	1	-0.353762	7.38e-05
hsa-miR-4776-5p	ENSG00000188425	NANOS2	No	5	-0.230298	0.0113902
hsa-miR-4776-5p	ENSG00000188483	IER5L	No	2	-0.196813	0.0311989
hsa-miR-4776-5p	ENSG00000188677	PARVB	No	4	-0.374689	2.48e-05
hsa-miR-4776-5p	ENSG00000188735	TMEM120B	No	6	-0.235971	0.00946947
hsa-miR-4776-5p	ENSG00000188760	TMEM198	No	2	-0.195104	0.0327243
hsa-miR-4776-5p	ENSG00000188859	FAM78B	No	2	-0.297158	0.000981047
hsa-miR-4776-5p	ENSG00000188981	MSANTD1	No	1	-0.18141	0.0473752
hsa-miR-4776-5p	ENSG00000189077	TMEM120A	No	1	-0.180553	0.048449
hsa-miR-4776-5p	ENSG00000189306	RRP7A	No	1	-0.313479	0.000489646
hsa-miR-4776-5p	ENSG00000189376	C8orf76	No	1	-0.274562	0.00240741
hsa-miR-4776-5p	ENSG00000189410	SH2D5	No	5	-0.206798	0.0234387
hsa-miR-4776-5p	ENSG00000196141	SPATS2L	No	3	-0.22528	0.0133656
hsa-miR-4776-5p	ENSG00000196166	C8orf86	No	1	-0.179456	0.0498538
hsa-miR-4776-5p	ENSG00000196196	HRCT1	No	1	-0.265866	0.00333608
hsa-miR-4776-5p	ENSG00000196230	TUBB	No	1	-0.29324	0.00115233
hsa-miR-4776-5p	ENSG00000196262	PPIA	No	1	-0.343888	0.000120238
hsa-miR-4776-5p	ENSG00000196284	SUPT3H	No	1	-0.296546	0.00100614
hsa-miR-4776-5p	ENSG00000196353	CPNE4	No	6	-0.193444	0.0342658
hsa-miR-4776-5p	ENSG00000196465	MYL6B	No	1	-0.264612	0.00349374
hsa-miR-4776-5p	ENSG00000196549	MME	No	1	-0.184618	0.043528
hsa-miR-4776-5p	ENSG00000196923	PDLIM7	No	1	-0.306407	0.000664939
hsa-miR-4776-5p	ENSG00000196932	TMEM26	No	1	-0.250664	0.00575585
hsa-miR-4776-5p	ENSG00000196968	FUT11	No	4	-0.199757	0.0287115
hsa-miR-4776-5p	ENSG00000197019	SERTAD1	No	1	-0.216485	0.0175541
hsa-miR-4776-5p	ENSG00000197043	ANXA6	No	1	-0.231393	0.010995
hsa-miR-4776-5p	ENSG00000197106	SLC6A17	No	5	-0.182436	0.0461149
hsa-miR-4776-5p	ENSG00000197150	ABCB8	No	2	-0.21524	0.0182304
hsa-miR-4776-5p	ENSG00000197157	SND1	No	2	-0.271675	0.00268591
hsa-miR-4776-5p	ENSG00000197272	IL27	No	1	-0.206657	0.0235359
hsa-miR-4776-5p	ENSG00000197380	DACT3	No	2	-0.259481	0.004211
hsa-miR-4776-5p	ENSG00000197381	ADARB1	No	3	-0.2485	0.00620484
hsa-miR-4776-5p	ENSG00000197415	VEPH1	No	1	-0.249107	0.0060759
hsa-miR-4776-5p	ENSG00000197457	STMN3	No	1	-0.225342	0.0133393
hsa-miR-4776-5p	ENSG00000197461	PDGFA	No	1	-0.249647	0.00596319
hsa-miR-4776-5p	ENSG00000197467	COL13A1	No	2	-0.287301	0.00146443
hsa-miR-4776-5p	ENSG00000197586	ENTPD6	No	1	-0.203398	0.025871
hsa-miR-4776-5p	ENSG00000197614	MFAP5	No	3	-0.202078	0.0268723
hsa-miR-4776-5p	ENSG00000197620	CXorf40A	No	1	-0.19128	0.0363672
hsa-miR-4776-5p	ENSG00000197646	PDCD1LG2	No	1	-0.192734	0.0349432
hsa-miR-4776-5p	ENSG00000197702	PARVA	No	1	-0.245934	0.00677729
hsa-miR-4776-5p	ENSG00000197713	RPE	No	2	-0.188598	0.0391207
hsa-miR-4776-5p	ENSG00000197746	PSAP	No	1	-0.189946	0.037716
hsa-miR-4776-5p	ENSG00000197785	ATAD3A	No	3	-0.25016	0.00585779
hsa-miR-4776-5p	ENSG00000197912	SPG7	No	2	-0.229175	0.0118085
hsa-miR-4776-5p	ENSG00000197959	DNM3	No	1	-0.217927	0.0167983
hsa-miR-4776-5p	ENSG00000197982	C1orf122	No	1	-0.238938	0.00858327
hsa-miR-4776-5p	ENSG00000198019	FCGR1B	No	1	-0.194501	0.0332768
hsa-miR-4776-5p	ENSG00000198246	SLC29A3	No	1	-0.231656	0.0109017
hsa-miR-4776-5p	ENSG00000198326	TMEM239	Yes	1	-0.213765	0.019061
hsa-miR-4776-5p	ENSG00000198353	HOXC4	No	1	-0.256683	0.00465526
hsa-miR-4776-5p	ENSG00000198467	TPM2	No	1	-0.412151	2.91e-06
hsa-miR-4776-5p	ENSG00000198502	HLA-DRB5	No	1	-0.199048	0.0292947
hsa-miR-4776-5p	ENSG00000198721	ECI2	No	1	-0.283624	0.00169436
hsa-miR-4776-5p	ENSG00000198732	SMOC1	No	1	-0.279497	0.00199116
hsa-miR-4776-5p	ENSG00000198739	LRRTM3	No	1	-0.185915	0.0420487
hsa-miR-4776-5p	ENSG00000198746	GPATCH3	No	1	-0.206272	0.023802
hsa-miR-4776-5p	ENSG00000198796	ALPK2	No	1	-0.18104	0.0478369
hsa-miR-4776-5p	ENSG00000198797	BRINP2	No	1	-0.229317	0.0117548
hsa-miR-4776-5p	ENSG00000198835	GJC2	No	1	-0.278917	0.00203645
hsa-miR-4776-5p	ENSG00000203485	INF2	No	2	-0.228153	0.0122008
hsa-miR-4776-5p	ENSG00000204070	SYS1	No	2	-0.279859	0.0019634
hsa-miR-4776-5p	ENSG00000204147	ASAH2B	No	1	-0.180544	0.0484603
hsa-miR-4776-5p	ENSG00000204262	COL5A2	No	1	-0.241678	0.00783087
hsa-miR-4776-5p	ENSG00000204344	STK19	No	1	-0.260909	0.00399923
hsa-miR-4776-5p	ENSG00000204356	NELFE	No	1	-0.224968	0.0134979
hsa-miR-4776-5p	ENSG00000204365	C10orf126	No	1	-0.193181	0.0345156
hsa-miR-4776-5p	ENSG00000204371	EHMT2	No	1	-0.274361	0.0024259
hsa-miR-4776-5p	ENSG00000204386	NEU1	No	1	-0.255443	0.00486531
hsa-miR-4776-5p	ENSG00000204397	CARD16	No	1	-0.198446	0.0297978
hsa-miR-4776-5p	ENSG00000204438	GPANK1	No	1	-0.204808	0.0248374
hsa-miR-4776-5p	ENSG00000204472	AIF1	No	1	-0.273906	0.00246829
hsa-miR-4776-5p	ENSG00000204482	LST1	No	6	-0.257178	0.00457368
hsa-miR-4776-5p	ENSG00000204520	MICA	No	3	-0.299393	0.000894073
hsa-miR-4776-5p	ENSG00000204540	PSORS1C1	No	2	-0.254626	0.00500816
hsa-miR-4776-5p	ENSG00000204568	MRPS18B	No	2	-0.221884	0.0148662
hsa-miR-4776-5p	ENSG00000204577	LILRB3	No	1	-0.21985	0.0158339
hsa-miR-4776-5p	ENSG00000204713	TRIM27	No	1	-0.303387	0.000756052
hsa-miR-4776-5p	ENSG00000204899	MZT1	No	1	-0.263572	0.0036295
hsa-miR-4776-5p	ENSG00000205268	PDE7A	No	3	-0.276758	0.00221339
hsa-miR-4776-5p	ENSG00000205593	DENND6B	No	1	-0.26198	0.00384672
hsa-miR-4776-5p	ENSG00000205643	CDPF1	No	1	-0.281634	0.00183205
hsa-miR-4776-5p	ENSG00000205795	CYS1	No	3	-0.233066	0.0104141
hsa-miR-4776-5p	ENSG00000205927	OLIG2	No	4	-0.244767	0.00705284
hsa-miR-4776-5p	ENSG00000206026	SMIM21	No	1	-0.232429	0.010632
hsa-miR-4776-5p	ENSG00000213015	ZNF580	No	1	-0.2094	0.0217125
hsa-miR-4776-5p	ENSG00000213221	DNLZ	No	1	-0.241348	0.00791823
hsa-miR-4776-5p	ENSG00000213397	HAUS7	No	1	-0.251597	0.00557145
hsa-miR-4776-5p	ENSG00000213398	LCAT	No	2	-0.316228	0.000433851
hsa-miR-4776-5p	ENSG00000213533	TMEM110	No	5	-0.231179	0.0110713
hsa-miR-4776-5p	ENSG00000213614	HEXA	No	1	-0.260204	0.00410256
hsa-miR-4776-5p	ENSG00000213654	GPSM3	No	2	-0.181745	0.0469611
hsa-miR-4776-5p	ENSG00000213741	RPS29	No	6	-0.201765	0.0271139
hsa-miR-4776-5p	ENSG00000213760	ATP6V1G2	No	1	-0.1907	0.0369482
hsa-miR-4776-5p	ENSG00000213949	ITGA1	No	1	-0.209351	0.0217441
hsa-miR-4776-5p	ENSG00000214063	TSPAN4	No	1	-0.357697	6.05e-05
hsa-miR-4776-5p	ENSG00000214274	ANG	No	1	-0.185974	0.0419816
hsa-miR-4776-5p	ENSG00000214941	ZSWIM7	No	2	-0.228198	0.0121834
hsa-miR-4776-5p	ENSG00000215218	UBE2QL1	No	1	-0.220247	0.0156409
hsa-miR-4776-5p	ENSG00000215262	KCNU1	No	1	-0.246627	0.00661833
hsa-miR-4776-5p	ENSG00000215440	NPEPL1	No	2	-0.187853	0.0399157
hsa-miR-4776-5p	ENSG00000217555	CKLF	No	1	-0.310378	0.000560482
hsa-miR-4776-5p	ENSG00000218336	TENM3	No	1	-0.193587	0.0341309
hsa-miR-4776-5p	ENSG00000218891	ZNF579	No	1	-0.204581	0.0250017
hsa-miR-4776-5p	ENSG00000221818	EBF2	No	1	-0.181682	0.0470382
hsa-miR-4776-5p	ENSG00000221947	XKR9	No	1	-0.184524	0.0436365
hsa-miR-4776-5p	ENSG00000221983	UBA52	No	3	-0.191311	0.0363362
hsa-miR-4776-5p	ENSG00000221986	MYBPHL	No	1	-0.193427	0.0342818
hsa-miR-4776-5p	ENSG00000221988	PPT2	No	2	-0.182699	0.0457962
hsa-miR-4776-5p	ENSG00000222047	C10orf55	No	1	-0.248674	0.00616762
hsa-miR-4776-5p	ENSG00000223802	CERS1	No	1	-0.224333	0.01377
hsa-miR-4776-5p	ENSG00000224982	TMEM233	No	1	-0.247041	0.00652488
hsa-miR-4776-5p	ENSG00000225362	CT62	No	2	-0.180765	0.0481818
hsa-miR-4776-5p	ENSG00000225697	SLC26A6	No	1	-0.340207	0.000143638
hsa-miR-4776-5p	ENSG00000231924	PSG1	No	5	-0.251151	0.00565883
hsa-miR-4776-5p	ENSG00000232119	MCTS1	No	4	-0.315371	0.000450579
hsa-miR-4776-5p	ENSG00000232810	TNF	No	1	-0.246903	0.00655597
hsa-miR-4776-5p	ENSG00000233276	GPX1	No	2	-0.184663	0.0434764
hsa-miR-4776-5p	ENSG00000237412	PRSS56	No	1	-0.269457	0.00291933
hsa-miR-4776-5p	ENSG00000239697	TNFSF12	No	3	-0.217463	0.0170385
hsa-miR-4776-5p	ENSG00000240972	MIF	No	1	-0.253417	0.00522657
hsa-miR-4776-5p	ENSG00000241343	RPL36A	No	1	-0.29664	0.00100226
hsa-miR-4776-5p	ENSG00000241553	ARPC4	No	2	-0.231415	0.010987
hsa-miR-4776-5p	ENSG00000241839	PLEKHO2	No	6	-0.247581	0.00640479
hsa-miR-4776-5p	ENSG00000242114	MTFP1	No	1	-0.281933	0.00181073
hsa-miR-4776-5p	ENSG00000242259	C22orf39	No	1	-0.213389	0.019278
hsa-miR-4776-5p	ENSG00000242612	DECR2	No	2	-0.287216	0.0014694
hsa-miR-4776-5p	ENSG00000242802	AP5Z1	No	1	-0.321359	0.000345067
hsa-miR-4776-5p	ENSG00000243279	PRAF2	No	5	-0.300977	0.00083678
hsa-miR-4776-5p	ENSG00000243678	NME2	No	1	-0.264661	0.00348744
hsa-miR-4776-5p	ENSG00000248919	ATP5J2-PTCD1	No	2	-0.197398	0.0306901
hsa-miR-4776-5p	ENSG00000250317	SMIM20	No	1	-0.306086	0.000674127
hsa-miR-4776-5p	ENSG00000251201	TMED7-TICAM2	No	1	-0.18742	0.0403843
hsa-miR-4776-5p	ENSG00000253276	CCDC71L	No	2	-0.18315	0.0452547
hsa-miR-4776-5p	ENSG00000255690	TRIL	No	1	-0.22586	0.013123
hsa-miR-4776-5p	ENSG00000256162	SMLR1	No	6	-0.209833	0.0214357
hsa-miR-4776-5p	ENSG00000256269	HMBS	No	1	-0.201449	0.0273608
hsa-miR-4776-5p	ENSG00000258227	CLEC5A	No	5	-0.213871	0.0190005
hsa-miR-4776-5p	ENSG00000258644	SYNJ2BP-COX16	No	1	-0.18493	0.0431677
hsa-miR-4776-5p	ENSG00000259803	SLC22A31	No	3	-0.192247	0.0354151
hsa-miR-4776-5p	ENSG00000260238	PMF1-BGLAP	No	1	-0.215129	0.0182921
hsa-miR-4776-5p	ENSG00000260314	MRC1	No	1	-0.197651	0.0304724
hsa-miR-4776-5p	ENSG00000261221	ZNF865	No	1	-0.180165	0.0489421
hsa-miR-4776-5p	ENSG00000267534	S1PR2	No	1	-0.20608	0.0239356
hsa-miR-4776-5p	ENSG00000269190	FBXO17	No	1	-0.197616	0.030503
hsa-miR-4776-5p	ENSG00000270024	C8orf44-SGK3	No	1	-0.182396	0.0461637
hsa-miR-4776-5p	ENSG00000270885	RASL10B	No	1	-0.183253	0.0451322
hsa-miR-4776-5p	ENSG00000271601	LIX1L	No	1	-0.263273	0.00366941
hsa-miR-4776-5p	ENSG00000272047	GTF2H5	No	1	-0.249897	0.00591166
hsa-miR-4776-5p	ENSG00000272325	NUDT3	No	1	-0.225441	0.0132981
hsa-miR-4776-5p	ENSG00000273611	ZNHIT3	No	4	-0.185176	0.0428865
hsa-miR-4776-5p	ENSG00000273706	LHX1	No	1	-0.257067	0.00459194
hsa-miR-4776-5p	ENSG00000275302	CCL4	No	5	-0.221545	0.0150238
hsa-miR-4776-5p	ENSG00000275700	AATF	No	4	-0.2084	0.0223624
hsa-miR-4776-5p	ENSG00000276070	CCL4L2	No	5	-0.256308	0.00471786
hsa-miR-4776-5p	ENSG00000276085	CCL3L3	No	1	-0.242543	0.00760558
hsa-miR-4776-5p	ENSG00000276293	PIP4K2B	No	1	-0.222598	0.0145391
hsa-miR-4776-5p	ENSG00000277443	MARCKS	No	3	-0.275182	0.0023511
hsa-miR-4776-5p	ENSG00000277632	CCL3	No	1	-0.272354	0.00261799
hsa-miR-4776-5p	ENSG00000277972	CISD3	No	3	-0.217663	0.0169342

## Sheet: Table S2
Table S2. The primer sequence of the putative target genes for RT-PCR.
SH2D2A	Forward TCAGGACCTGCTTGAACATTAC
	Reverse GGCCCATACTTTCTCTGTGTG
FBXO44	Forward ATGGCAGTAGGCAACATCAAC
	Reverse GCTTCCAGAGTGTAACCAGGT
VKORC1	Forward GCTGGCTTAGCCCTCTCAC
	Reverse CTGTCCGCTCCTAGCATGT
MCTS1	Forward ACCCTGTGAAAATTGTCCGATG
	Reverse CCTGCTGATGTGGCAAGATAA
AP1M1	Forward TGGTGGCGTTCGTTTCATGT
	Reverse GCAGCTCGTAGATGATGACAAA
PARVB	Forward AAGGACGAGTCTTTCTTGGGC
	Reverse GGGGCCATTGGAGAGTTGAT

## Sheet: Table S3
Table S3. Basic characteristics of patients not receiving radiotherapy (no RT).
Characteristic	RT no (N = 138)
Age at diagnosis－yr
Median (IQR)	63 (58-75)
>=65 (%)	61 (44.2)
<65 (%)	76 (55.1)
NA	1 (0.7)
Sex －no. (%)
Male	87 (63.0)
Female	51 (37.0)
Stage －no. (%)
I	12 (8.7)
II	47 (34.1)
III	28 (20.3)
IV	47 (34.1)
NA	4 (2.9)
Neoplasm histologic grade －no. (%)
GX	1 (0.7)
G1	23 (16.7)
G2	85 (61.6)
G3	29 (21.0)
Smoking
Yes	97 (70.3)
No	35 (25.4)
NA	6 (4.3)
Alcohol
Yes	79 (57.2)
No	53 (38.4)
NA	6 (4.3)

## Sheet: Table S4
	Table S4. The functions related Cell Cycle and Immune Response in the functional enrichment analysis of the target genes.
database	Reactome pathway	Target gene	p-value	Genes
REACTOME	Adaptive Immune System	87	0.00013135	ACTR10,ACTR1A,AP1M1,AP1S1,AP1S2,AP2A2,AP2M1,AP2S1,ASB10,ASB4,BCAP31,BTBD6,BTN3A2,CALR,CAPZB,CD1D,CD300A,CD300C,CD300E,CD300LB,CD33,CD80,CD81,CD86,CDC16,CDC26,CDC34,COL1A1,COL1A2,COL3A1,CTLA4,CTSB,CTSC,CTSL,CTSV,DCTN3,DNM3,FBXO10,FBXO17,FBXO2,FBXO31,FBXO44,FCGR1B,FKBP1A,HLA-DRB5,HSPA5,KIF2C,KLC1,KLHL25,LILRA5,LILRB3,LILRB4,MICA,MRC1,MRC2,NFKBIE,OSCAR,PDCD1LG2,PDIA3,PLCG1,PPIA,PPP2R1A,PPP3CB,PSMA1,…
REACTOME	MHC class II antigen presentation	20	0.000673932	ACTR10,ACTR1A,AP1M1,AP1S1,AP1S2,AP2A2,AP2M1,AP2S1,CAPZB,CTSB,CTSC,CTSL,CTSV,DCTN3,DNM3,HLA-DRB5,KIF2C,KLC1,SEC13,TUBA1A
REACTOME	Cross-presentation of soluble exogenous antigens (endosomes)	9	0.00823411	FCGR1B,MRC1,MRC2,PSMA1,PSMA2,PSMA5,PSMC3,PSMD13,PSMD9
REACTOME	Immune System	176	0.0120419	ACTR10,ACTR1A,AP1M1,AP1S1,AP1S2,AP2A2,AP2M1,AP2S1,ARPC4,ARSA,ASB10,ASB4,ATAD3B,ATOX1,ATP6V0B,ATP6V1G2,BCAP31,BIRC5,BTBD6,BTN3A2,C1QB,C1R,C1S,CALR,CAMK2A,CAPZB,CASP1,CCL3,CCL3L3,CCL4,CD1D,CD300A,CD300C,CD300E,CD300LB,CD33,CD59,CD63,CD68,CD80,CD81,CD86,CDC16,CDC26,CDC34,CFL1,CKAP4,CLEC4A,CLEC5A,CNPY3,COL1A1,COL1A2,COL3A1,COMMD9,COTL1,CSF1,CST3,CTLA4,CTSB,CTSC,CTSL,CTSV,DCTN3,DEFB132,DGAT1,DNM3,EDA2…
REACTOME	Antigen processing-Cross presentation	14	0.015952	CALR,CTSL,CTSV,FCGR1B,MRC1,MRC2,PDIA3,PSMA1,PSMA2,PSMA5,PSMC3,PSMD13,PSMD9,UBA52
REACTOME	Cdc20:Phospho-APC/C mediated degradation of Cyclin A	11	0.0184538	ANAPC15,CDC16,CDC26,PSMA1,PSMA2,PSMA5,PSMC3,PSMD13,PSMD9,UBA52,UBE2C
REACTOME	CDK-mediated phosphorylation and removal of Cdc6	11	0.0184538	ANAPC15,CDC16,CDC26,PSMA1,PSMA2,PSMA5,PSMC3,PSMD13,PSMD9,UBA52,UBE2C
REACTOME	APC/C:Cdh1 mediated degradation of Cdc20 and other APC/C:Cdh1 targeted proteins in late mitosis/early G1	11	0.0195682	ANAPC15,CDC16,CDC26,PSMA1,PSMA2,PSMA5,PSMC3,PSMD13,PSMD9,UBA52,UBE2C
REACTOME	APC:Cdc20 mediated degradation of cell cycle proteins prior to satisfation of the cell cycle checkpoint	11	0.0195682	ANAPC15,CDC16,CDC26,PSMA1,PSMA2,PSMA5,PSMC3,PSMD13,PSMD9,UBA52,UBE2C
REACTOME	APC/C:Cdc20 mediated degradation of Cyclin B	5	0.025126	ANAPC15,CDC16,CDC26,UBA52,UBE2C
REACTOME	Antigen Presentation: Folding, assembly and peptide loading of class I MHC	5	0.0296154	BCAP31,CALR,HSPA5,PDIA3,SEC13
REACTOME	Class I MHC mediated antigen processing & presentation	37	0.0391992	ASB10,ASB4,BCAP31,BTBD6,CALR,CDC16,CDC26,CDC34,CTSL,CTSV,FBXO10,FBXO17,FBXO2,FBXO31,FBXO44,FCGR1B,HSPA5,KLHL25,MRC1,MRC2,PDIA3,PSMA1,PSMA2,PSMA5,PSMC3,PSMD13,PSMD9,RNF14,RNF220,SEC13,TRIM32,TRIM36,UBA52,UBE2C,UBE2E3,UBE2F,UBE2L3
REACTOME	Downstream signaling events of B Cell Receptor (BCR)	11	0.0461962	FKBP1A,NFKBIE,PPIA,PPP3CB,PSMA1,PSMA2,PSMA5,PSMC3,PSMD13,PSMD9,UBA52
REACTOME	Regulation of APC/C activators between G1/S and early anaphase	11	0.0461962	ANAPC15,CDC16,CDC26,PSMA1,PSMA2,PSMA5,PSMC3,PSMD13,PSMD9,UBA52,UBE2C
